# Supplementary material for: Identification of Signatures of Positive Selection That Have Shaped the Genomic Landscape of South African Pig Populations
Source: Animals (Basel). 2024 Jan 12;14(2):236. doi: 10.3390/ani14020236 (PMC10812692; doi:10.3390/ani14020236)
Supplement: Supplementary file 1 [file animals-14-00236-s001.zip]

Archive with 7 entries (7 files):
- Table S1 - Additional File S1.xlsx
- Table S2 - Additional File S2.xlsx
- Table S3 - Additional File S3.xlsx
- Table S4 - Additional File S4.xlsx
- Table S5 - Additional File S5.xlsx
- Table S6 - Additional File S6.xlsx
- Table S7 - Additional File S7.xlsx
