# Supplementary material for: Identification of Signatures of Positive Selection That Have Shaped the Genomic Landscape of South African Pig Populations
Source: Animals (Basel). 2024 Jan 12;14(2):236. doi: 10.3390/ani14020236 (PMC10812692; doi:10.3390/ani14020236)
Supplement: Supplementary file 1 [file animals-14-00236-s001.zip › Table S1 - Additional File S1.xlsx]

## Sheet: Sheet1
Table S1: Summaries of the number of potential regions detected in iHS
Pop	Chromosomes	No. of Regions	No. of SNP
ALN	1,2,3,4,6,7,8,9,10,11,13,14,15,16,17	40	49
ORT	1,2,3,4,5,6,7,8,9,11,12,13,14,15,16,17	71	94
CAP	1,3,6,7,8,9,10,11,12,13,14,15,16,18	87	115
MOP	1,2,3,4,5,6,8,9,13,15,16	68	81
LWT	1,2,4,5,7,8,9,12,13,14	34	51
SAL	1,2,7,8,9,11,14,15,17	31	43
DUR	1,2,6,7,14	12	17
KOL	1,2,3,4,5,14,16	17	20
WIN	2,3,4,5,8,9,10,13,14	22	30
VIT	15	1	1
WAT	3,6,9,10,11,18	10	10
WBO	1,2,5,13,14	32	46
BSP	7,8,15	4	4
