# Supplementary material for: Identification of Signatures of Positive Selection That Have Shaped the Genomic Landscape of South African Pig Populations
Source: Animals (Basel). 2024 Jan 12;14(2):236. doi: 10.3390/ani14020236 (PMC10812692; doi:10.3390/ani14020236)
Supplement: Supplementary file 1 [file animals-14-00236-s001.zip › Table S2 - Additional File S2.xlsx]

## Sheet: Table S2
Table S2: List of selected regions and candidate genes detected in iHS method associated with each pig population
Chr	Start Length	End Length	Gene stable ID	Gene name	QTLs
ALN
1	99280800	99332381	ENSSSCG00000004510	ACAA2
1	268531752	268576996	ENSSSCG00000005636	SLC25A25
1	268583439	268590855	ENSSSCG00000022655	PTGES2
1	156295431	156435823	ENSSSCG00000004886	CDH7
2	25247505	25378565	ENSSSCG00000013295	TRIM44	Spinal Curvature
2	150183482	150248174	ENSSSCG00000023279	SH3TC2
3	20545233	21056108	ENSSSCG00000036837	HS3ST4
4	85158276	85357137	ENSSSCG00000006328	RXRG
4	94807285	94819376	ENSSSCG00000006538	FLAD1
4	94810875	94831765	ENSSSCG00000006539	SHC1
4	94832270	94847648	ENSSSCG00000006540	PBXIP1
4	94861694	94878921	ENSSSCG00000006535	PMVK
4	94915965	95113276	ENSSSCG00000006542	KCNN3
6	72635281	72650532	ENSSSCG00000003440	AADACL4
6	72680291	72686004	ENSSSCG00000003441	AADACL3
6	81601437	81730657	ENSSSCG00000023191	LYPLA2
6	81637989	81723231	ENSSSCG00000027659	FUCA1
6	81722026	81726492	ENSSSCG00000023326	PNRC2
6	81727896	81741497	ENSSSCG00000036293	SRSF10
6	81799570	81860046	ENSSSCG00000036534	MYOM3
7	95982739	96254303	ENSSSCG00000002333	DPF3	Teat number
7	31160648	31216413	ENSSSCG00000001537	ZNF76
7	31161364	31216415	ENSSSCG00000001538	DEF6
7	31222589	31295212	ENSSSCG00000001539	PPARD
8	30361386	30440754	ENSSSCG00000008787	KLHL5
8	30463862	30553703	ENSSSCG00000008789	WDR19
8	31508508	31810359	ENSSSCG00000008796	RBM47
8	31810320	31925476	ENSSSCG00000024496	NSUN7
8	31921587	32301975	ENSSSCG00000022168	APBB2	Stearic acid content
8	33058464	33113287	ENSSSCG00000008801	SLC30A9
8	33143230	33178240	ENSSSCG00000008802	BEND4
9	121045232	121113693	ENSSSCG00000021464	SOAT1
9	49783731	49811313	ENSSSCG00000015137	CRTAM
9	49826501	49888860	ENSSSCG00000015138	JHY
10	48404293	48423978	ENSSSCG00000039244	PHYH
10	48460762	48471083	ENSSSCG00000038864	UCMA
10	48480700	48582857	ENSSSCG00000035059	MCM10
11	20688596	20906608	ENSSSCG00000009408	LRCH1
11	20995898	21036417	ENSSSCG00000009410	RUBCNL
13	22182321	22655704	ENSSSCG00000011245	ITGA9
13	29699304	29735586	ENSSSCG00000011325	MYL3
13	29753308	29775371	ENSSSCG00000011326	PTH1R	Front leg conformation, Hind leg conformation, Hip structure
13	29763145	29846688	ENSSSCG00000011329	CCDC12
13	45323306	45334835	ENSSSCG00000011490	C3orf49
13	45334028	45356060	ENSSSCG00000011491	THOC7
14	60478235	60529095	ENSSSCG00000036039	RAB4A
16	60255357	60274085	ENSSSCG00000021229	MAT2B
16	60290000	60332371	ENSSSCG00000017022	HMMR
17	21769484	21903269	ENSSSCG00000007072	SPTLC3
17	21948370	22037023	ENSSSCG00000007073	ISM1
17	21964431	22357476	ENSSSCG00000007074	TASP1
ORT
1	162364055	162737492	ENSSSCG00000004919	NEDD4L	Intramuscular fat content
1	176770047	177593677	ENSSSCG00000005002	MDGA2
2	86873081	87142744	ENSSSCG00000014101	AP3B1
2	87614952	87828552	ENSSSCG00000038535	ARSB
2	87678811	87866856	ENSSSCG00000014110	DMGDH	Litter weight ppiglets born alive
2	119892691	119940665	ENSSSCG00000014219	CDO1
2	42448216	43068325	ENSSSCG00000034191	SOX6
2	137986826	138035582	ENSSSCG00000014311	SLC25A48
2	51219667	51237639	ENSSSCG00000013992	ARF1
2	141480395	141514324	ENSSSCG00000037898	CXXC5
5	34562052	34634238	ENSSSCG00000031173	KCNMB4
6	72635281	72650532	ENSSSCG00000003440	AADACL4
6	63365983	63398311	ENSSSCG00000022204	AGRN
7	37333947	37656235	ENSSSCG00000001639	TRERF1
7	27209564	27253535	ENSSSCG00000001488	GCLC
8	80290715	80669404	ENSSSCG00000037766	NR3C2	Loin muscle, Teat number
9	139300022	139478882	ENSSSCG00000022126	EGFR
12	53979215	54055377	ENSSSCG00000017991	PIK3R5	Intramuscular fat content
12	27198946	27425463	ENSSSCG00000033228	SPAG9
12	27450805	27526985	ENSSSCG00000017592	MBTD1
12	27957732	28617585	ENSSSCG00000023169	CA10	Hemaglobin
12	39787533	39940780	ENSSSCG00000017712	AP2B1
12	42120367	42489194	ENSSSCG00000017728	MYO1D
12	42627452	42677645	ENSSSCG00000017734	RHBDL3
12	42817664	42849922	ENSSSCG00000017738	ADAP2
12	42863268	42881526	ENSSSCG00000017741	TEFM
12	42874549	42920412	ENSSSCG00000035954	ATAD5
12	42933394	42983158	ENSSSCG00000017743	CRLF3
12	43364140	43474208	ENSSSCG00000017747	RAB11FIP4
12	43985740	44135833	ENSSSCG00000017753	KSR1
12	44617499	44660271	ENSSSCG00000027801	VTN	Body depth, Drip loss, Hind leg conformation, Hip structure, pH 24 hr post-mortem (loin), ph 45 minutes post-mortem
13	117833683	118088295	ENSSSCG00000011766	PEX5L
13	122157036	122199464	ENSSSCG00000046387	PSMD2
14	87492453	87588570	ENSSSCG00000010357	WAPL
14	87742459	87891793	ENSSSCG00000010360	BMPR1A	Thoracic vertebra number
14	87968850	88005550	ENSSSCG00000010368	GLUD1
15	95015325	95102219	ENSSSCG00000016052	MFSD6
16	13944234	14076119	ENSSSCG00000020845	CDH9
17	51400910	51477220	ENSSSCG00000007466	SLC9A8
MOP
1	28968827	29052429	ENSSSCG00000004169	HBS1L
1	29060710	29083166	ENSSSCG00000028115	ALDH8A1
1	146022975	146221770	ENSSSCG00000004857	ATP9B
1	146252154	146274620	ENSSSCG00000004858	SALL3
1	75692932	75847528	ENSSSCG00000004405	FIG4
1	137387925	137690666	ENSSSCG00000030560	IGF1R
1	137998554	138203466	ENSSSCG00000004814	LRRC28
1	64303604	64459933	ENSSSCG00000004344	MMS22L
1	66232163	66346572	ENSSSCG00000004349	FAXC
2	88254320	88502342	ENSSSCG00000014114	TENT2
2	88391167	88506979	ENSSSCG00000026098	CMYA5
2	25247505	25378565	ENSSSCG00000013295	TRIM44
2	101313091	101375607	ENSSSCG00000014163	SLF1
2	101384910	101920106	ENSSSCG00000025286	MCTP1
2	117235472	117502457	ENSSSCG00000029860	EPB41L4A
2	42448216	43068325	ENSSSCG00000034191	SOX6
2	44416175	44614028	ENSSSCG00000013388	PDE3B
2	44648247	44757440	ENSSSCG00000013391	PSMA1
2	10474866	10482984	ENSSSCG00000013096	PPAG3
3	47996307	48022503	ENSSSCG00000008140	SLC5A7
3	51686672	51750073	ENSSSCG00000008155	SLC9A4
3	51762119	51789965	ENSSSCG00000008157	IL18RAP
3	28612269	28802505	ENSSSCG00000007878	PARN
4	43707902	43793419	ENSSSCG00000037733	TRIQK
4	45826326	45892417	ENSSSCG00000006121	PIP4P2
4	45923486	46092151	ENSSSCG00000040562	C8orf88
4	45982106	46239729	ENSSSCG00000031424	NECAB1
4	48556967	48862986	ENSSSCG00000006132	MMP16
4	60505386	60637090	ENSSSCG00000034242	HNF4G
4	67158043	67411593	ENSSSCG00000006200	CPA6
4	67466014	67639442	ENSSSCG00000006201	ARFGEF1
4	71045333	71318030	ENSSSCG00000034894	NKAIN3	Body weight (birth)
6	104055786	104554643	ENSSSCG00000034816	METTL4
8	31921587	32301975	ENSSSCG00000022168	APBB2	Stearic acid content
13	158796652	159192107	ENSSSCG00000011970	CMSS1
13	158890380	159191761	ENSSSCG00000011972	FILIP1L
13	83308007	83434128	ENSSSCG00000011680	PLS1
13	83704587	83759971	ENSSSCG00000011684	U2SURP
13	89221149	89259815	ENSSSCG00000011698	GYG1
13	89261192	89333000	ENSSSCG00000025293	HLTF
13	91271734	91625866	ENSSSCG00000011714	MED12L
13	91381850	91388414	ENSSSCG00000036844	GPR171
13	91397763	91453699	ENSSSCG00000011712	P2RY14
13	91625420	91680046	ENSSSCG00000011717	IGSF10
13	67922480	67983526	ENSSSCG00000011578	TAMM41
13	68050186	68221496	ENSSSCG00000023225	SYN2
13	60946003	61037295	ENSSSCG00000011532	SUMF1
13	63318096	64203300	ENSSSCG00000023891	GRM7
13	65367608	65721406	ENSSSCG00000033624	SRGAP3
15	57375164	57418788	ENSSSCG00000033126	FAM168B
15	57428298	57489048	ENSSSCG00000028679	PLEKHB2
15	62264004	62416294	ENSSSCG00000036078	KCNJ3
15	95015325	95102219	ENSSSCG00000016052	MFSD6
15	95097132	95140479	ENSSSCG00000016053	NEMP2
16	27537885	27631130	ENSSSCG00000021208	SELENOP	Meat color a
16	30963000	30973907	ENSSSCG00000016883	ISL1
16	32130235	32304592	ENSSSCG00000016885	ITGA1
16	32142034	32148335	ENSSSCG00000016884	PELO	Obesity index, Teat number
16	32336292	32437103	ENSSSCG00000016887	ITGA2	Body weight (5 weeks)
16	32424645	32462521	ENSSSCG00000016888	MOCS2
CAP
1	40988515	41002137	ENSSSCG00000004241	GJA1
1	41057838	41265375	ENSSSCG00000004242	TBC1D32
1	43653456	43837393	ENSSSCG00000004250	SLC35F1
1	183915339	184140122	ENSSSCG00000023408	SAMD4A	Intramuscular fat content
1	268531752	268576996	ENSSSCG00000005636	SLC25A25
1	268583439	268590855	ENSSSCG00000022655	PTGES2
1	57899789	58204839	ENSSSCG00000004332	BACH2
11	26350203	26375716	ENSSSCG00000009444	OLFM4
12	27198946	27425463	ENSSSCG00000033228	SPAG9
12	27416337	27436160	ENSSSCG00000038348	NME1	Conductivity 24 hours postmortem (loin), Cooking loss, Loin muscle depth, Loin weight
12	27439260	27445026	ENSSSCG00000017591	NME2
12	27450805	27526985	ENSSSCG00000017592	MBTD1
12	27957732	28617585	ENSSSCG00000023169	CA10	Hemoglobin
13	91271734	91625866	ENSSSCG00000011714	MED12L
13	92017548	92042938	ENSSSCG00000031367	AADAC
13	92062725	92130679	ENSSSCG00000022105	SUCNR1
13	132066884	132269965	ENSSSCG00000035414	XXYLT1
13	132820870	133086843	ENSSSCG00000011833	DLG1
14	101123381	101254725	ENSSSCG00000010450	LIPA	Average daily gain, Front leg weight, HDL/LDL ratio, Litter size, Loin muscle area, Monounsaturated fatty acid content, Oleic acid content, Skin thickness, Sperm concentration, Teat number
14	101123381	101125593	ENSSSCG00000010449	CH25H
14	101185589	101204292	ENSSSCG00000010451	IFIT2
14	101214710	101249501	ENSSSCG00000010452	IFIT1
14	101254768	101267654	ENSSSCG00000010454	IFIT5
14	101273993	101368152	ENSSSCG00000010455	SLC16A12
14	101409253	101512545	ENSSSCG00000010456	PANK1
14	101512812	101594699	ENSSSCG00000010457	KIF20B
14	102636838	102961860	ENSSSCG00000036083	PCGF5
14	103095709	103182118	ENSSSCG00000020912	HECTD2
14	103395689	103461821	ENSSSCG00000010465	TNKS2
14	103871310	103927876	ENSSSCG00000039887	MARCHF5
14	44194272	44208148	ENSSSCG00000009964	CRYBB1
14	103992037	104106576	ENSSSCG00000010470	IDE	Abdominal fat percentage, Age at puberty, Body width, Ear area, Feed conversion ratio, Feed intake, Litter size, Meat to fat ratio, PRRSV antibody titer, Sperm per ejaculate
14	44194592	44219160	ENSSSCG00000043809	CRYBA4
14	104125898	104177379	ENSSSCG00000010471	KIF11
14	104194343	104200221	ENSSSCG00000036314	HHEX
14	104326911	104550642	ENSSSCG00000010473	EXOC6
14	104551333	104558977	ENSSSCG00000010474	CYP26C1
14	104563195	104567097	ENSSSCG00000010475	CYP26A1
14	104767783	104941357	ENSSSCG00000010476	MYOF
14	105011922	105037498	ENSSSCG00000010478	FFAR4
14	105036770	105044765	ENSSSCG00000010479	RBP4	Litter size, Total number born alive
14	105051920	105123022	ENSSSCG00000010480	PDE6C
14	105829857	105920924	ENSSSCG00000010485	TBC1D12
14	105923552	105966998	ENSSSCG00000010486	HELLS
14	106013495	106713121	ENSSSCG00000035347	CYP2C42
14	106735492	106794777	ENSSSCG00000010493	PDLIM1
14	107170689	107221215	ENSSSCG00000010495	ALDH18A1
14	107230934	107263344	ENSSSCG00000010496	TCTN3
14	107263449	107506052	ENSSSCG00000010497	ENTPD1
14	107414080	107541437	ENSSSCG00000046471	CC2D2B
14	107425115	107542762	ENSSSCG00000010502	CCNJ
14	107590598	107619779	ENSSSCG00000010503	ZNF518A
14	107793678	107809499	ENSSSCG00000010506	OPALIN
14	107812945	107961155	ENSSSCG00000010507	TLL2
14	107965450	108038897	ENSSSCG00000010508	TM9SF3
14	108772175	108805509	ENSSSCG00000010514	RRP12
14	109571945	109589160	ENSSSCG00000010532	LOXL4
14	109764519	110468974	ENSSSCG00000010535	HPSE2
14	108752676	108754964	ENSSSCG00000038904	FRAT2
14	108739541	108740380	ENSSSCG00000032821	FRAT1
14	12437515	12563544	ENSSSCG00000009680	EXTL3	Fat androstenone level
14	12560468	12692431	ENSSSCG00000009681	INTS9
15	89842989	90150347	ENSSSCG00000016022	ZNF804A
15	95248842	95295181	ENSSSCG00000029547	NAB1
16	18461129	18537908	ENSSSCG00000031509	MTMR12
16	18560274	18656294	ENSSSCG00000027681	ZFR
16	21300111	21329585	ENSSSCG00000016832	IL7R
16	21340401	21357034	ENSSSCG00000031959	CAPSL
3	85268311	85473254	ENSSSCG00000008397	EFEMP1
3	85650068	85726283	ENSSSCG00000008398	PPP4R3B
3	85709784	85742436	ENSSSCG00000008400	CFAP36
3	47996307	48022503	ENSSSCG00000008140	SLC5A7
3	26446920	26525186	ENSSSCG00000022200	SYT17
3	26465931	26548376	ENSSSCG00000047938	CLEC19A
3	71500337	71512998	ENSSSCG00000008316	NAGK
3	71546681	71554537	ENSSSCG00000031976	ANKRD53
3	71560738	71591856	ENSSSCG00000008314	ATP6V1B1
3	71593807	71622444	ENSSSCG00000008318	VAX2
3	71948137	72050488	ENSSSCG00000008326	TGFA
3	33626970	33655300	ENSSSCG00000028454	C16orf72
3	26404636	26406234	ENSSSCG00000039337	ITPRIPL2
3	78895882	78903217	ENSSSCG00000037564	OTX1
3	79667454	79857384	ENSSSCG00000008374	B3GNT2
3	19368406	19476235	ENSSSCG00000007815	GTF3C1
3	19443344	19489152	ENSSSCG00000007816	IL21R
3	66128689	66884740	ENSSSCG00000008259	LRRTM4
6	101420396	101671170	ENSSSCG00000003687	EPB41L3
6	17313388	17434926	ENSSSCG00000002755	NFAT5
6	80516428	80550588	ENSSSCG00000003523	EPHA8
6	80586280	80589939	ENSSSCG00000003524	C1QA
6	80592478	80597459	ENSSSCG00000038706	C1QC
6	146166681	146720127	ENSSSCG00000003805	PDE4B
7	20998957	21003136	ENSSSCG00000020696	HMGN4
7	21024634	21027815	ENSSSCG00000038191	ABT1
7	79340236	79345411	ENSSSCG00000002187	OR4K17
8	76482022	76699351	ENSSSCG00000020879	FBXW7	Body mass index
8	86880173	87322847	ENSSSCG00000009060	MAML3
8	19252105	19340112	ENSSSCG00000028581	ZCCHC4
8	19301248	19341478	ENSSSCG00000025902	ANAPC4
8	130594939	130665145	ENSSSCG00000021712	HERC6
8	31921587	32301975	ENSSSCG00000022168	APBB2	Stearic acid content
9	22624195	22776554	ENSSSCG00000014927	NOX4
LWT
1	268798462	268815166	ENSSSCG00000005649	URM1
1	268830049	268847230	ENSSSCG00000005650	CERCAM
1	268856768	268893387	ENSSSCG00000005651	ODF2
1	268894276	268922742	ENSSSCG00000005652	GLE1
1	226161296	226217312	ENSSSCG00000028996	ALDH1A1
2	108255930	108536881	ENSSSCG00000014184	PAM	Intramuscular fat content, Loin percentage, Maternal infanticide, Teat umber
2	108561378	108597262	ENSSSCG00000025287	GIN1
2	108585959	108690869	ENSSSCG00000024999	PPIP5K2
2	109044948	109059624	ENSSSCG00000014187	NUDT12
2	112989145	113480210	ENSSSCG00000014190	FBXL17
2	42448216	43068325	ENSSSCG00000034191	SOX6
7	26860140	26990017	ENSSSCG00000001486	LRRC1	Meat color L
8	77689537	77876673	ENSSSCG00000009018	SH3D19
8	77886803	77893937	ENSSSCG00000009019	RPS3A
9	51126795	51127733	ENSSSCG00000020685	OR10D3
9	45619481	45635379	ENSSSCG00000040140	CD3E
9	45637129	45644221	ENSSSCG00000015093	CD3D
9	45645292	45704745	ENSSSCG00000015095	UBE4A
9	45645364	45704745	ENSSSCG00000015094	CD3G
9	45661106	45720783	ENSSSCG00000046892	ATP5MG
9	48120802	48286278	ENSSSCG00000023728	TECTA	Backfat between 3rd and 4th last ribs
9	49630793	49770923	ENSSSCG00000015136	UBASH3B
9	49783731	49811313	ENSSSCG00000015137	CRTAM
9	51052157	51111209	ENSSSCG00000015175	VWA5A
9	51747362	51748294	ENSSSCG00000051749	OR8B12
9	116292601	117063501	ENSSSCG00000015499	RABGAP1L
12	39787533	39940780	ENSSSCG00000017712	AP2B1
12	39932010	39936268	ENSSSCG00000017713	PEX12
12	39950505	39964565	ENSSSCG00000031114	SLFN14
12	39974730	39996255	ENSSSCG00000032652	SLFN11
12	39994190	40031349	ENSSSCG00000017717	UNC45B
13	177365717	179013542	ENSSSCG00000012002	ROBO2	Feed efficiency, Linolenic acid content
14	77957851	79051453	ENSSSCG00000034308	LRMDA
14	44194272	44208148	ENSSSCG00000009964	CRYBB1
14	44194592	44219160	ENSSSCG00000043809	CRYBA4
14	58604784	59058289	ENSSSCG00000010170	DISC1
14	69200215	70938204	ENSSSCG00000036480	CTNNA3	Teat number
14	71549815	71651089	ENSSSCG00000010240	DNA2
14	71610475	71651102	ENSSSCG00000022303	SLC25A16
14	71675671	71815621	ENSSSCG00000010241	TET1
14	59024009	59058308	ENSSSCG00000010171	TSNAX
SAL
1	267480750	267770442	ENSSSCG00000005607	RALGPS1
2	28081234	28259323	ENSSSCG00000026433	CCDC73
8	77970069	78680275	ENSSSCG00000009021	LRBA
8	80290715	80669404	ENSSSCG00000037766	NR3C2
8	80675001	81024492	ENSSSCG00000009029	ARHGAP10
9	44785701	45147029	ENSSSCG00000015082	DSCAML1
9	65833052	65891999	ENSSSCG00000015286	DSTYK
9	72184818	72328763	ENSSSCG00000015314	ANKIB1
9	84470277	84894843	ENSSSCG00000015356	AGMO
9	99605181	99782105	ENSSSCG00000015405	CD36
14	50934604	50940383	ENSSSCG00000010112	TSSK1B
15	133180663	133313320	ENSSSCG00000016291	GIGYF2
DUR
2	42448216	43068325	ENSSSCG00000034191	SOX6
2	141480395	141514324	ENSSSCG00000037898	CXXC5
2	141588399	141658711	ENSSSCG00000029541	PSD2
6	137595524	138010444	ENSSSCG00000003777	SLC44A5	Diameter of muscle fibers
7	27062044	27106111	ENSSSCG00000001487	KLHL31
7	27389874	27895570	ENSSSCG00000001490	KHDRBS2	Loin muscle area, Loin muscle depth, Teat number
14	130276639	130562563	ENSSSCG00000010691	PLPP4
KOL
1	16400985	16446852	ENSSSCG00000028867	PPIL4
1	16465252	16498971	ENSSSCG00000004109	ZC3H12D
1	68057737	68679278	ENSSSCG00000004361	GRIK2
3	19368406	19476235	ENSSSCG00000007815	GTF3C1
3	19443344	19489152	ENSSSCG00000007816	IL21R
4	61628299	61716546	ENSSSCG00000006174	JPH1	Intramuscular fat content
5	63122325	63188981	ENSSSCG00000025179	NECAP1
5	63300146	63334498	ENSSSCG00000033146	CD163
5	84080666	85166486	ENSSSCG00000022083	ANKS1B
14	28109841	28169609	ENSSSCG00000009755	AACS
14	28180612	28202088	ENSSSCG00000032831	BRI3BP
14	28301294	28393565	ENSSSCG00000009759	SCARB1
14	79352396	80106258	ENSSSCG00000010325	KCNMA1	Meat color b
WIN
2	29365195	29792983	ENSSSCG00000013326	DCDC1
3	71948137	72050488	ENSSSCG00000008326	TGFA
3	77351876	77422238	ENSSSCG00000008363	AFTPH
3	77472160	77479361	ENSSSCG00000030005	LGALSL
4	21517486	21555757	ENSSSCG00000006011	SLC30A8
4	21934430	21940953	ENSSSCG00000030493	UTP23
4	21955042	22058707	ENSSSCG00000006016	EIF3H
5	18673981	18706838	ENSSSCG00000000274	PCBP2
5	18699383	18717199	ENSSSCG00000000275	MAP3K12
5	18718158	18723843	ENSSSCG00000000276	TARBP2	Backfat between 3rd and 4th last ribs
5	18724081	18724826	ENSSSCG00000000277	NPFF
5	62932382	62939082	ENSSSCG00000040403	NANOG
8	127731903	128953331	ENSSSCG00000022986	CCSER1	Backfat between 3rd and 4th last ribs, Intramuscular fat content
9	128948497	129012218	ENSSSCG00000015581	CENPF
9	129035739	129248578	ENSSSCG00000015582	PTPN14
10	48480700	48582857	ENSSSCG00000035059	MCM10
10	48530844	48582910	ENSSSCG00000023247	OPTN
10	51888817	51910392	ENSSSCG00000011077	MSRB2
10	51959608	52049425	ENSSSCG00000011078	ARMC3
13	82580209	82630688	ENSSSCG00000011675	GRK7
14	83317019	84402943	ENSSSCG00000010344	NRG3
VIT
1	79863094	79901585	ENSSSCG00000004432	HDAC2
2	79766349	80141293	ENSSSCG00000014029	COL23A1	Front foot size, Hip structure
3	79667454	79857384	ENSSSCG00000008374	B3GNT2
3	79770565	79913975	ENSSSCG00000008376	COMMD1
4	79687359	79847281	ENSSSCG00000006274	PRKDC	Feed conversion ratio
4	79872421	79873989	ENSSSCG00000032367	CEBPD
4	79874828	80190655	ENSSSCG00000006277	SPIDR
5	79787995	80067816	ENSSSCG00000000837	CHST11
6	79744932	79810672	ENSSSCG00000024197	USP48
6	79838616	79849661	ENSSSCG00000050518	LDLRAD2
6	79849687	79958271	ENSSSCG00000003514	HSPG2	Days to 113 kg, Marbling
14	79352396	80106258	ENSSSCG00000010325	KCNMA1	Meat color b*
16	79730926	79825392	ENSSSCG00000032843	AHRR
16	79818956	79832497	ENSSSCG00000032090	PDCD6
16	79862686	79870758	ENSSSCG00000036783	CCDC127
16	79877241	79882960	ENSSSCG00000033375	LRRC14B
WAT
3	66128689	66884740	ENSSSCG00000008259	LRRTM4
6	44150092	44190547	ENSSSCG00000039166	WTIP
9	40988918	41046900	ENSSSCG00000015047	TTC12
9	41068779	41133599	ENSSSCG00000015048	DRD2
10	18267603	19019537	ENSSSCG00000022034	SMYD3
11	11815803	12198630	ENSSSCG00000033919	DCLK1
11	23237697	23894727	ENSSSCG00000021818	ENOX1
18	31027031	31125465	ENSSSCG00000021885	MDFIC	Fat androstenone level
WBO
1	273303143	273476208	ENSSSCG00000005743	VAV2
2	15680787	15792633	ENSSSCG00000013249	CKAP5
2	15791451	15819138	ENSSSCG00000013252	F2	Age at slaughter, Average backfat thickness, Average daily gain, Backfat at last rib, Backfat at rump, Backfat thickness between 3rd and 4th rib, Body weight (end of test), Body weight (weaning), CD4-negative CD8-positive leukocyte percentage, CD4-positive CD8-positive leukocyte percentage, Calcium to phosphorus ratio, Carcass weigt (hot), Cis-11-Elcosenoic acid to arachidic acid ratio, Feed conv…
2	15856860	15916109	ENSSSCG00000013257	ATG13
2	15916494	15927157	ENSSSCG00000013258	HARBI1
2	15917698	16119082	ENSSSCG00000013262	AMBRA1
5	4769801	4849334	ENSSSCG00000039522	SHISAL1	Intramuscular fat content
5	5131252	5156896	ENSSSCG00000000026	SULT4A1
5	6589864	6662432	ENSSSCG00000000040	SEPTIN3
5	6677716	6690308	ENSSSCG00000035991	CENPM
5	6699877	6703659	ENSSSCG00000039074	TNFRSF13C
5	6885067	6900023	ENSSSCG00000000058	SNU13
5	6903496	6929083	ENSSSCG00000000059	XRCC6
5	6929329	6954037	ENSSSCG00000034265	DESI1
5	6964999	6975904	ENSSSCG00000000061	PMM1
5	6975840	6988422	ENSSSCG00000000062	CSDC2
5	6997444	7014422	ENSSSCG00000000063	POLR3H	Fat androstenone level
5	7148633	7201056	ENSSSCG00000033036	ZC3H7B
5	7210980	7241003	ENSSSCG00000028202	RANGAP1
5	7247909	7253379	ENSSSCG00000000067	CHADL
5	7253644	7277576	ENSSSCG00000000066	L3MBTL2
5	10284139	10316728	ENSSSCG00000025260	CARD10
5	10319814	10344833	ENSSSCG00000030209	MFNG
5	10427019	10429478	ENSSSCG00000000131	ELFN2
5	10489286	10521736	ENSSSCG00000000130	CYTH4
13	58974198	59642133	ENSSSCG00000011527	CNTN4
13	65253418	65359280	ENSSSCG00000026158	RAD18
13	65759954	65850531	ENSSSCG00000011540	SETD5
13	65869652	65919781	ENSSSCG00000011543	LHFPL4
13	65948542	66019078	ENSSSCG00000011546	MTMR14
13	66241673	66310436	ENSSSCG00000011563	FANCD2
13	66308667	66312846	ENSSSCG00000034155	FANCD2OS
13	66315433	66324174	ENSSSCG00000011565	BRK1
13	66316436	66452917	ENSSSCG00000011568	GHRL	Age at slaughter, Average daily gain, Daily feed intake, Days to 100 kg, Feed intake, Loin weight, Marbling
13	66350606	66416832	ENSSSCG00000011570	IRAK2
13	83962618	84502327	ENSSSCG00000011686	SLC9A9
13	89044298	89088214	ENSSSCG00000011694	CPB1
13	89221149	89259815	ENSSSCG00000011698	GYG1
13	89261192	89333000	ENSSSCG00000025293	HLTF
13	91106323	91147832	ENSSSCG00000032550	CLRN1
13	143676005	144304151	ENSSSCG00000027941	LSAMP
13	144855976	145754184	ENSSSCG00000026113	ZBTB20
14	21754463	22121051	ENSSSCG00000009722	SPOCK3	Fat androstenone level
BSP
7	20998957	21003136	ENSSSCG00000020696	HMGN4
7	21024634	21027815	ENSSSCG00000038191	ABT1
7	39751927	40161114	ENSSSCG00000001709	SUPT3H
8	30988368	31134320	ENSSSCG00000023112	PDS5A
