# Supplementary material for: Identification of Signatures of Positive Selection That Have Shaped the Genomic Landscape of South African Pig Populations
Source: Animals (Basel). 2024 Jan 12;14(2):236. doi: 10.3390/ani14020236 (PMC10812692; doi:10.3390/ani14020236)
Supplement: Supplementary file 1 [file animals-14-00236-s001.zip › Table S3 - Additional File S3.xlsx]

## Sheet: Table S3
Table S3: Summaries of the number of potential regions for XPEHH
Population	Chromosomes	No. of Regions	No. of SNP
DURvsEC
DUR	1, 2, 8	21	34
EC	1, 6, 14	17	42
DURvsLIM
DUR	1, 2, 8	9	11
LIM	3, 6, 14	10	37
DURvsIND
DUR	1,2,11,18	10	53
IND	7, 14	3	15
DURvsLWT
DUR	1,2,3,14	17	80
LWT	7, 14	6	37
DURvsVIT
DUR	1	2	5
VIT	2, 9, 15	9	39
DURvsWAT
DUR	1.4	2	2
WAT	1, 6, 14, 15	12	15
DURvsWBO
DUR	5	5	35
WBO	1, 2, 9, 13, 15	17	39
WATvsEC
WAT	1,2,3,4,8,13,14,15	56	85
EC	9, 10, 11, 16	5	11
WATvsLIM
WAT	1,4,8,9,13,14,15	25	38
LIM	4, 9, 11, 16	9	27
WATvsIND
WAT	1,8,15	10	22
IND	0	0	0
WATvsLWT
WAT	1,2,4,8,15	12	17
LWT	2, 15	2	11
WATvsWBO
WAT	1.7	2	2
WBO	4, 10	3	16
VITvsEC
VIT	1,9,18	10	44
EC	0	0	0
VITvsLIM
VIT	2,7,9,18	14	57
LIM	0	0	0
VITvsIND
VIT	1,9,18	11	22
IND	0	0	0
VITvsLWT
VIT	9	5	17
LWT	0	0	0
VITvsWBO
VIT	0	0	0
WBO	1	1	5
