# Supplementary material for: Identification of Signatures of Positive Selection That Have Shaped the Genomic Landscape of South African Pig Populations
Source: Animals (Basel). 2024 Jan 12;14(2):236. doi: 10.3390/ani14020236 (PMC10812692; doi:10.3390/ani14020236)
Supplement: Supplementary file 1 [file animals-14-00236-s001.zip › Table S4 - Additional File S4.xlsx]

## Sheet:  Table S4
Table S4: Genomic regions under divergent selection identified by XP-EHH method and associated candidate genes
Chr	Start Length	End Length	Gene Stable ID	Gene Name	QTLs
DURvsEC
DUR
1	163659936	163790196	ENSSSCG00000004938	DENND4A
1	163894278	164275404	ENSSSCG00000004939	MEGF11
1	165127994	165436771	ENSSSCG00000004951	AAGAB
1	165193111	165431058	ENSSSCG00000034963	IQCH
1	166173135	166310972	ENSSSCG00000004961	ITGA11	Obesity index, Teat number
2	113774412	114206930	ENSSSCG00000027074	FER	Abdominal circumference, Average backfat thickness, Average daily gain, Backfat at last lumbar, Biceps brachii weight, Body height, Body weight (3 weeks), Carcass weight (hot), Double-bond index
2	115279103	115523582	ENSSSCG00000014196	TMEM232
2	115835104	115908374	ENSSSCG00000014199	WDR36
2	115910423	116229758	ENSSSCG00000037019	CAMK4
2	116235816	116257041	ENSSSCG00000031518	STARD4
2	116287198	116741955	ENSSSCG00000014203	MCC
2	116812582	117034912	ENSSSCG00000014207	APC
2	116890791	116901444	ENSSSCG00000026230	SRP19
8	56035150	56215013	ENSSSCG00000023357	REST
8	56077021	56231920	ENSSSCG00000025792	NOA1
8	65571947	65623914	ENSSSCG00000008926	TMPRSS11D
EC
1	90744429	90875118	ENSSSCG00000004484	COL12A1
6	80516428	80550588	ENSSSCG00000003523	EPHA8
6	80586280	80589939	ENSSSCG00000003524	C1QA
6	80592478	80597459	ENSSSCG00000038706	C1QC
6	80601665	80607471	ENSSSCG00000033512	C1QB
6	80649143	80843567	ENSSSCG00000003527	EPHB2	Litter weight total
6	81184833	81239135	ENSSSCG00000023761	HNRNPR
6	81522726	81530459	ENSSSCG00000024260	RPL11
6	81566801	81582048	ENSSSCG00000025440	ELOA
6	81590962	81598872	ENSSSCG00000023495	PITHD1
6	81601437	81730657	ENSSSCG00000023191	LYPLA2
6	81637989	81723231	ENSSSCG00000027659	FUCA1
6	81722026	81726492	ENSSSCG00000023326	PNRC2
6	81727896	81741497	ENSSSCG00000036293	SRSF10
6	81799570	81860046	ENSSSCG00000036534	MYOM3
6	82186368	82226130	ENSSSCG00000024818	RCAN3
6	82186368	82281641	ENSSSCG00000003547	NCMAP
6	82242953	82343786	ENSSSCG00000032947	SRRM1
6	85842605	86029522	ENSSSCG00000003586	EPB41
6	85891364	86131682	ENSSSCG00000003589	SRSF4
6	86137737	86228146	ENSSSCG00000003590	PTPRU
6	87342263	87351309	ENSSSCG00000022554	MATN1
6	87363911	87390288	ENSSSCG00000025034	LAPTM5
6	87775192	87825781	ENSSSCG00000032193	NKAIN1
6	87839333	87879573	ENSSSCG00000003596	SNRNP40
6	87879777	87947216	ENSSSCG00000031639	ZCCHC17
6	93741091	93750555	ENSSSCG00000039905	C1orf109
6	93750687	93765483	ENSSSCG00000032909	CDCA8
6	93765128	93803894	ENSSSCG00000038675	EPHA10
6	93821593	93829456	ENSSSCG00000032960	MANEAL
6	93829319	93833667	ENSSSCG00000040425	YRDC
6	93833759	93834920	ENSSSCG00000038888	C1orf122
6	93839174	93884405	ENSSSCG00000037516	MTF1
6	93885460	93944333	ENSSSCG00000003642	INPP5B
6	101420396	101671170	ENSSSCG00000003687	EPB41L3
6	104055786	104554643	ENSSSCG00000034816	METTL4
14	88005590	88121383	ENSSSCG00000027767	SHLD2
DURvsLIM
DUR
1	165127994	165436771	ENSSSCG00000004951	AAGAB
1	165193111	165431058	ENSSSCG00000034963	IQCH
1	166173135	166310972	ENSSSCG00000004961	ITGA11	Obesity index, Teat number
2	115910423	116229758	ENSSSCG00000037019	CAMK4
8	65571947	65623914	ENSSSCG00000008926	TMPRSS11D
LIM
3	26446920	26525186	ENSSSCG00000022200	SYT17
3	26465931	26548376	ENSSSCG00000047938	CLEC19A
6	80450052	80485378	ENSSSCG00000026276	ZBTB40
6	80516428	80550588	ENSSSCG00000003523	EPHA8
6	80586280	80589939	ENSSSCG00000003524	C1QA
6	80592478	80597459	ENSSSCG00000038706	C1QC
6	80601665	80607471	ENSSSCG00000033512	C1QB
6	80649143	80843567	ENSSSCG00000003527	EPHB2	Litter weight total
6	81522726	81530459	ENSSSCG00000024260	RPL11
6	81566801	81582048	ENSSSCG00000025440	ELOA
6	81590962	81598872	ENSSSCG00000023495	PITHD1
6	81601437	81730657	ENSSSCG00000023191	LYPLA2
6	81637989	81723231	ENSSSCG00000027659	FUCA1
6	81722026	81726492	ENSSSCG00000023326	PNRC2
6	81727896	81741497	ENSSSCG00000036293	SRSF10
6	81799570	81860046	ENSSSCG00000036534	MYOM3
6	85842605	86029522	ENSSSCG00000003586	EPB41
6	85891364	86131682	ENSSSCG00000003589	SRSF4
6	86137737	86228146	ENSSSCG00000003590	PTPRU
6	91312216	91349316	ENSSSCG00000034292	ZMYM1
6	91391555	91408219	ENSSSCG00000035690	SFPQ
6	91455778	91623819	ENSSSCG00000003627	ZMYM4
6	91605502	91747773	ENSSSCG00000037121	KIAA0319L
6	93741091	93750555	ENSSSCG00000039905	C1orf109
6	93750687	93765483	ENSSSCG00000032909	CDCA8
6	93765128	93803894	ENSSSCG00000038675	EPHA10
6	93821593	93829456	ENSSSCG00000032960	MANEAL
6	93829319	93833667	ENSSSCG00000040425	YRDC
6	93833759	93834920	ENSSSCG00000038888	C1orf122
6	93839174	93884405	ENSSSCG00000037516	MTF1
6	93885460	93944333	ENSSSCG00000003642	INPP5B
14	88005590	88121383	ENSSSCG00000027767	SHLD2
DURvsIND
DUR
2	117235472	117502457	ENSSSCG00000029860	EPB41L4A
11	20688596	20906608	ENSSSCG00000009408	LRCH1
11	20995898	21036417	ENSSSCG00000009410	RUBCNL
18	36549544	36584130	ENSSSCG00000016653	DNAJB9
18	36584373	36592252	ENSSSCG00000038158	THAP5
18	39675497	40393985	ENSSSCG00000024754	BBS9
18	40394429	40564236	ENSSSCG00000038919	RP9
18	40656660	40739088	ENSSSCG00000023445	AVL9
18	40820644	41409087	ENSSSCG00000016668	PDE1C	Backfat at rump
18	41410768	41768804	ENSSSCG00000016671	ITPRID1
18	41917402	41972301	ENSSSCG00000016672	ADCYAP1R1
18	42030510	42046184	ENSSSCG00000016673	GHRHR	Backfat at last rump, Carcass length, Fat-cuts percentage
18	42096353	42227698	ENSSSCG00000016674	MINDY4
IND
7	20998957	21003136	ENSSSCG00000020696	HMGN4
7	21024634	21027815	ENSSSCG00000038191	ABT1
7	21219627	21227153	ENSSSCG00000037929	H2BC11
7	21226552	21232705	ENSSSCG00000047716	H2AC12
7	21276965	21285312	ENSSSCG00000025410	PRSS16
7	21389474	21400463	ENSSSCG00000046879	ZNF391
7	21413350	21435225	ENSSSCG00000001164	ZNF184
14	125405975	126180790	ENSSSCG00000010654	ATRNL1
DURvsLWT
DUR
1	163567737	163603184	ENSSSCG00000004936	INTS14
1	163630366	163658628	ENSSSCG00000004937	SLC24A1
1	163659936	163790196	ENSSSCG00000004938	DENND4A
1	163894278	164275404	ENSSSCG00000004939	MEGF11
2	112534917	112815628	ENSSSCG00000036520	EFNA5
2	112989145	113480210	ENSSSCG00000014190	FBXL17
2	113774412	114206930	ENSSSCG00000027074	FER	Abdominal circumference, Average backfat thickness, Average daily gain, Backfat at last lumbar, Biceps brachii weight, Body height, Body weight (3 weeks), Carcass weight (hot), Double-bond index
2	114319988	114675691	ENSSSCG00000022845	PJA2
2	114675916	114856055	ENSSSCG00000014195	MAN2A1
2	115279103	115523582	ENSSSCG00000014196	TMEM232
2	115835104	115908374	ENSSSCG00000014199	WDR36
2	115910423	116229758	ENSSSCG00000037019	CAMK4
2	116235816	116257041	ENSSSCG00000031518	STARD4
2	116287198	116741955	ENSSSCG00000014203	MCC
2	116726243	116804648	ENSSSCG00000014204	DCP2
2	116812582	117034912	ENSSSCG00000014207	APC
2	116890791	116901444	ENSSSCG00000026230	SRP19
2	117235472	117502457	ENSSSCG00000029860	EPB41L4A
3	125664365	125665879	ENSSSCG00000033463	KCNF1
LWT
7	27389874	27895570	ENSSSCG00000001490	KHDRBS2	Loin muscle area, Loin muscle depth, Teat number
7	30708332	30724045	ENSSSCG00000001531	SNRPC	Loin muscle area, Loin muscle depth
7	30731461	30802735	ENSSSCG00000001532	UHRF1BP1	Femur length, Hip bone length, Humerus length, Tibia length, Ulna length
7	30799965	30811768	ENSSSCG00000001533	TAF11
7	30812920	30995361	ENSSSCG00000001534	ANKS1A	Femur length, Hip bone length, Humerus length, Tibia length, Ulna length, Galt score (front), Loin muscle area, Loin muscle depth
7	30994661	31161045	ENSSSCG00000001535	TCP11
7	31586555	31603617	ENSSSCG00000001550	ARMC12	Facial morphology
7	31605421	31607926	ENSSSCG00000001551	CLPSL2
7	31618919	31621138	ENSSSCG00000001552	CLPS
7	31623849	31642268	ENSSSCG00000001553	LHFPL5
7	31645755	31701405	ENSSSCG00000001554	SRPK1
7	31722990	31792904	ENSSSCG00000001555	SLC26A8	Facial morphology, Femur legth, Humerus length, Tibia length, Ulna length
7	31790104	31862038	ENSSSCG00000001556	MAPK14
7	31880638	31890385	ENSSSCG00000038774	MAPK13
7	31926307	31966001	ENSSSCG00000020803	BRPF3
7	31988396	32025245	ENSSSCG00000001559	PNPLA1
7	32035342	32054632	ENSSSCG00000001560	BNIP5
7	32087430	32108187	ENSSSCG00000001561	ETV7
7	32109962	32125098	ENSSSCG00000036420	PXT1
7	32115084	32195073	ENSSSCG00000001562	KCTD20
7	32206541	32253636	ENSSSCG00000001563	STK38
7	32289480	32298589	ENSSSCG00000001564	SRSF3
14	111834168	111914304	ENSSSCG00000010556	PAX2	Monounsaturated fatty acid to saturated fatty acid ratio, Oleic acid to stearic acid ratio, Palmitoleic acid to palmitic acid ratio, Stearic acid content
14	130511592	130674541	ENSSSCG00000010692	WDR11
DURvsVIT
DUR
1	163567737	163603184	ENSSSCG00000004936	INTS14
1	163630366	163658628	ENSSSCG00000004937	SLC24A1
1	163659936	163790196	ENSSSCG00000004938	DENND4A
1	163894278	164275404	ENSSSCG00000004939	MEGF11
VIT
2	72326714	72391648	ENSSSCG00000013553	VAV1	Average daily gain, Backfat between 3rd and 4th last rib, Birth weight variability, Body weight (end of test), Conductivity 45 minutes post-mortem, Fat androstenone level, Intramuscular fat content, Time in feeder per day, pH 24 hr post mortem (ham), pH 45 minutes post mortem
2	72394263	72406235	ENSSSCG00000022380	SH2D3A
2	72687790	72701971	ENSSSCG00000013539	GTF2F1
2	72698527	72703864	ENSSSCG00000024254	ALKBH7
2	72701298	72701840	ENSSSCG00000013540	PSPN
2	72707158	72713475	ENSSSCG00000038079	CLPP
2	72743875	72769570	ENSSSCG00000023969	ACER1
2	72780947	72847691	ENSSSCG00000013534	MLLT1
9	138990480	139019107	ENSSSCG00000015636	VSTM2A
9	139300022	139478882	ENSSSCG00000022126	EGFR
DURvsWAT
WAT
1	267207561	267291145	ENSSSCG00000035968	LMX1B
6	88177831	88242747	ENSSSCG00000003603	COL16A1
6	88256144	88293490	ENSSSCG00000003604	ADGRB2
6	88922795	88960600	ENSSSCG00000021457	ZBTB8A
6	88970645	88986589	ENSSSCG00000029799	ZBTB8OS
6	104055786	104554643	ENSSSCG00000034816	METTL4
14	101273993	101368152	ENSSSCG00000010455	SLC16A12
14	101409253	101512545	ENSSSCG00000010456	PANK1
14	102636838	102961860	ENSSSCG00000036083	PCGF5
15	65062034	65431023	ENSSSCG00000015876	CCDC148
15	65088284	65131789	ENSSSCG00000021938	UPP2
15	65430309	65680889	ENSSSCG00000015878	PKP4
DURvsWBO
DUR
5	62244855	62257691	ENSSSCG00000039708	KLRB1
5	62438017	62485537	ENSSSCG00000000660	A2M
5	62507507	62523810	ENSSSCG00000000663	KLRG1
5	62545638	62557674	ENSSSCG00000040743	M6PR
5	62557756	62580651	ENSSSCG00000000661	PHC1
5	62603252	62648101	ENSSSCG00000000664	A2ML1
5	62676223	62715071	ENSSSCG00000000665	RIMKLB
5	62810879	62820173	ENSSSCG00000000668	APOBEC1
5	62835979	62841665	ENSSSCG00000000669	GDF3
5	62932382	62939082	ENSSSCG00000040403	NANOG
5	63061978	63087686	ENSSSCG00000039580	FOXJ2
5	63122325	63188981	ENSSSCG00000025179	NECAP1
5	64285015	64313612	ENSSSCG00000000707	SCNN1A
5	64319073	64331909	ENSSSCG00000000708	TNFRSF1A
5	64332066	64350710	ENSSSCG00000000709	PLEKHG6
5	66913769	67106233	ENSSSCG00000000735	TSPAN9
5	67118289	67194343	ENSSSCG00000000736	TEAD4
5	67199446	67238324	ENSSSCG00000000737	TULP3
5	67239200	67246124	ENSSSCG00000000738	RHNO1
5	67245694	67263211	ENSSSCG00000000739	FOXM1
5	67261514	67270245	ENSSSCG00000000740	TEX52
5	67281108	67291524	ENSSSCG00000000741	NRIP2
5	67291771	67305758	ENSSSCG00000000742	ITFG2
5	67391277	67412434	ENSSSCG00000000746	WASHC1
5	67445836	67540486	ENSSSCG00000000748	IQSEC3
5	67521864	67572586	ENSSSCG00000000749	SLC6A12
5	67577197	67612681	ENSSSCG00000030076	SLC6A13
WBO
1	193722164	193906565	ENSSSCG00000005109	ESR2	Front leg conformation, Gait score (overall), Hind leg conformation, Litter size, Maternal infanticide, Plasma droplet rate, Semen volume, Sperm concentration, Sperm motility, Total number born alive
2	91358399	91811208	ENSSSCG00000014136	VCAN
2	92123345	92554262	ENSSSCG00000026780	EDIL3
9	93731210	93973729	ENSSSCG00000015395	GRM3
13	33097329	33125824	ENSSSCG00000011415	MAPKAPK3
13	33152152	33658100	ENSSSCG00000011416	DOCK3
15	60053877	60384655	ENSSSCG00000015866	FMNL2
15	60386596	60440523	ENSSSCG00000015867	PRPF40A
15	61440656	62047336	ENSSSCG00000022671	GALNT13
15	62264004	62416294	ENSSSCG00000036078	KCNJ3
15	63487698	63505244	ENSSSCG00000015871	NR4A2
15	63592698	63728634	ENSSSCG00000015872	GPD2
WATvsEC
WAT
1	254683885	254703225	ENSSSCG00000005485	AMBP	Conductivity 24 hours postmortem (loin), pH 24 hr post mortem (ham), pH 24 hr post-mortem (loin), pH 45 minutes post mortem
1	254711820	254719616	ENSSSCG00000005486	KIF12
1	254769519	254923823	ENSSSCG00000005487	COL27A1
3	38906157	38913859	ENSSSCG00000007963	ZNF263
3	38952689	38973908	ENSSSCG00000007965	ZNF200
3	39091439	39123443	ENSSSCG00000029375	ZNF205
3	39113402	39118779	ENSSSCG00000029641	ZSCAN10
3	39130777	39142303	ENSSSCG00000021569	MMP25
3	39153552	39161442	ENSSSCG00000020895	BICDL2
3	39161434	39168302	ENSSSCG00000023315	THOC6
3	39164375	39166049	ENSSSCG00000027252	HCFC1R1
3	39166294	39168303	ENSSSCG00000027130	TNFRSF12A
3	39167853	39172629	ENSSSCG00000023743	CLDN6
3	39172853	39174354	ENSSSCG00000021536	CLDN9
3	39898922	39937371	ENSSSCG00000008040	TSC2
3	39934912	39941712	ENSSSCG00000008039	NTHL1
3	39942366	39952825	ENSSSCG00000008038	SLC9A3R2
3	39957269	39957727	ENSSSCG00000048627	NPW	Lean meat percentage
3	39962926	39972657	ENSSSCG00000023400	ZNF598
3	39975067	39979218	ENSSSCG00000008036	SYNGR3
3	39981940	39985082	ENSSSCG00000008035	GFER
3	39987384	39989624	ENSSSCG00000008034	NOXO1
3	39989741	39996088	ENSSSCG00000037686	TBL3
3	39996174	40003107	ENSSSCG00000033697	RPS2
3	39997647	39999583	ENSSSCG00000034728	RNF151
3	40092530	40133171	ENSSSCG00000025711	MEIOB
3	40141132	40141806	ENSSSCG00000039715	FAHD1
3	40174764	40177785	ENSSSCG00000008013	IGFALS
3	40178417	40186352	ENSSSCG00000008014	NUBP2
3	40184719	40190518	ENSSSCG00000039024	SPSB3
3	40186846	40193957	ENSSSCG00000021467	EME2
3	40193232	40196868	ENSSSCG00000008016	MRPS34
3	40195616	40196858	ENSSSCG00000008017	NME3
3	40195649	40241283	ENSSSCG00000008018	MAPK8IP3
3	41890982	41918715	ENSSSCG00000008066	ZNF484
4	106058191	106191802	ENSSSCG00000006757	TRIM33
8	37530815	37809761	ENSSSCG00000008813	CORIN	Platelet count
8	37797875	37875540	ENSSSCG00000008816	NFXL1	Mean corpuscular hemoglobin content, Mean corpuscular volume
8	37896388	37950408	ENSSSCG00000038160	CNGA1
8	38241598	38322031	ENSSSCG00000008821	SLAIN2
8	38378798	38386195	ENSSSCG00000008823	SLC10A4
8	38386643	38391611	ENSSSCG00000008824	ZAR1
8	38397375	38697206	ENSSSCG00000008826	FRYL
8	47473787	47601359	ENSSSCG00000008875	RXFP1	Red blood cell count
8	65571947	65623914	ENSSSCG00000008926	TMPRSS11D
8	65969357	66014444	ENSSSCG00000022140	TMPRSS11E
8	65999525	66122711	ENSSSCG00000035505	YTHDC1
8	67706880	68290496	ENSSSCG00000008943	SLC4A4
8	68572471	68644221	ENSSSCG00000008944	NPFFR2
8	68675070	68948455	ENSSSCG00000038180	ADAMTS3
8	71520275	71554766	ENSSSCG00000008972	PPEF2	Platelet distribution width
8	71573783	71603338	ENSSSCG00000008973	NAAA	Platelet distribution width
8	72539305	72543300	ENSSSCG00000008985	SOWAHB
8	72543620	72679173	ENSSSCG00000008986	SEPTIN11	Teat number
8	73185999	73335741	ENSSSCG00000008989	CNOT6L
8	73502664	73958083	ENSSSCG00000008991	FRAS1	Teat number
8	74553105	74686118	ENSSSCG00000024314	FGG
8	74594255	74607360	ENSSSCG00000008997	FGB
8	74664598	74934837	ENSSSCG00000026886	DCHS2
13	55648491	56018871	ENSSSCG00000011522	CNTN3
14	101409253	101512545	ENSSSCG00000010456	PANK1
14	102636838	102961860	ENSSSCG00000036083	PCGF5
15	99584839	99726404	ENSSSCG00000031954	SLC39A10
15	105970427	106135730	ENSSSCG00000016113	BMPR2
15	106183055	106296893	ENSSSCG00000016114	FAM117B
15	106380755	106410416	ENSSSCG00000016116	WDR12
15	106410491	106488027	ENSSSCG00000016117	CARF
15	106516038	106765461	ENSSSCG00000016118	CYP20A1
15	106776625	106900334	ENSSSCG00000034630	ABI2
15	107882452	108910662	ENSSSCG00000016123	PARD3B
15	110286436	110536189	ENSSSCG00000029998	KLF7
15	111372173	111467919	ENSSSCG00000016147	PIKFYVE
EC
10	48480700	48582857	ENSSSCG00000035059	MCM10
10	48530844	48582910	ENSSSCG00000023247	OPTN
11	26127399	26132123	ENSSSCG00000009445	PCDH8
16	18842039	18929813	ENSSSCG00000036201	NPR3
WATvsLIM
WAT
1	254477864	254672964	ENSSSCG00000005484	ZNF618
1	254683885	254703225	ENSSSCG00000005485	AMBP	Conductivity 24 hours postmortem (loin), pH 24 hr post mortem (ham), pH 24 hr post-mortem (loin), pH 45 minutes post mortem
1	254711820	254719616	ENSSSCG00000005486	KIF12
1	254769519	254923823	ENSSSCG00000005487	COL27A1
4	51785375	52557785	ENSSSCG00000006149	RALYL
4	57685069	57753797	ENSSSCG00000006161	IL7
4	57761256	57819862	ENSSSCG00000006162	ZC2HC1A
8	65571947	65623914	ENSSSCG00000008926	TMPRSS11D
8	71520275	71554766	ENSSSCG00000008972	PPEF2	Platelet distribution width
8	71573783	71603338	ENSSSCG00000008973	NAAA	Platelet distribution width
13	55648491	56018871	ENSSSCG00000011522	CNTN3
14	101273993	101368152	ENSSSCG00000010455	SLC16A12
14	101409253	101512545	ENSSSCG00000010456	PANK1
14	102636838	102961860	ENSSSCG00000036083	PCGF5
14	113406004	113414173	ENSSSCG00000010580	NFKB2
14	113414264	113429936	ENSSSCG00000010581	PSD	Intramuscular fat content, Oleic acid to stearic acid ratio
14	113420556	113434349	ENSSSCG00000038504	FBXL15
14	113434462	113464029	ENSSSCG00000033359	CUEDC2
14	113464174	113478699	ENSSSCG00000010584	MFSD13A	Oleic acid content, Oleic acid to stearic acid ratio, Stearic acid content
14	113480197	113498740	ENSSSCG00000010585	ACTR1A	Oleic acid content, Stearic acid content
LIM
4	21517486	21555757	ENSSSCG00000006011	SLC30A8
4	21715819	21720764	ENSSSCG00000006013	AARD
4	21772888	21809435	ENSSSCG00000006014	RAD21
4	21934430	21940953	ENSSSCG00000030493	UTP23
4	21955042	22058707	ENSSSCG00000006016	EIF3H
9	45239342	45310457	ENSSSCG00000038710	TMPRSS13
9	45310553	45389323	ENSSSCG00000015085	IL10RA
9	45336051	45409087	ENSSSCG00000050318	SMIM35
9	45400464	45435916	ENSSSCG00000015086	TMPRSS4	Backfat between 3rd and 4th last ribs
9	45484998	45498465	ENSSSCG00000021651	SCN2B
9	45484999	45534863	ENSSSCG00000015089	JAML
11	26127399	26132123	ENSSSCG00000009445	PCDH8
11	26350203	26375716	ENSSSCG00000009444	OLFM4
16	24514722	24776903	ENSSSCG00000016857	DAB2
WATvsIND
WAT
1	82997986	83003554	ENSSSCG00000029129	RWDD2A
1	83003655	83029899	ENSSSCG00000004456	PGM3
1	83026494	83137427	ENSSSCG00000004457	DOP1A
1	84545201	84552135	ENSSSCG00000004464	TENT5A
8	74553105	74686118	ENSSSCG00000024314	FGG
8	74594255	74607360	ENSSSCG00000008997	FGB
8	74614891	74633101	ENSSSCG00000008996	PLRG1
8	74664598	74934837	ENSSSCG00000026886	DCHS2
15	65430309	65680889	ENSSSCG00000015878	PKP4
WATvsLWT
WAT
4	105502552	105542119	ENSSSCG00000006748	TSPAN2
4	105553070	105558683	ENSSSCG00000006749	TSHB
4	105592691	105729774	ENSSSCG00000006750	SYCP1
4	105804586	105845725	ENSSSCG00000006752	CSDE1	Intramuscular fat content
4	105845872	105858227	ENSSSCG00000032477	NRAS
4	105868897	105893771	ENSSSCG00000006754	AMPD1	Juiciness score, Overall impression, sensory panel, Tenderness score
4	105895118	106003150	ENSSSCG00000006755	DENND2C
4	106058191	106191802	ENSSSCG00000006757	TRIM33
8	74553105	74686118	ENSSSCG00000024314	FGG
8	74594255	74607360	ENSSSCG00000008997	FGB
8	74664598	74934837	ENSSSCG00000026886	DCHS2
15	110286436	110536189	ENSSSCG00000029998	KLF7
15	110938191	111185324	ENSSSCG00000016141	PLEKHM3
15	111281122	111303915	ENSSSCG00000032040	C2orf80
15	111341152	111362280	ENSSSCG00000023264	IDH1
15	111372173	111467919	ENSSSCG00000016147	PIKFYVE
LWT
2	150032782	150035591	ENSSSCG00000038598	ADRB2
2	150183482	150248174	ENSSSCG00000023279	SH3TC2
15	135441906	135993311	ENSSSCG00000016317	AGAP1
WATvsWBO
WAT
1	267207561	267291145	ENSSSCG00000035968	LMX1B
7	89120822	89168270	ENSSSCG00000037267	MAX	Meat color b*, Teat number, maximum per side
VITvsEC
VIT
1	26076294	26255421	ENSSSCG00000022968	ARFGEF3
1	26301252	26317869	ENSSSCG00000038420	PERP
9	138990480	139019107	ENSSSCG00000015636	VSTM2A
9	139300022	139478882	ENSSSCG00000022126	EGFR
18	29895878	29936233	ENSSSCG00000040344	TES	Average daily gain, Backfat between 3rd and 4th last rib, Birth weight variability, Body weight (end of test), Conductivity 45 minutes post-mortem, Fat androstenone level, Intramuscular fat content, , Time in feeder per day, pH 24 hr post mortem (ham), pH 45 minutes post mortem, Teat number
VITvsLIM
VIT
2	72326714	72391648	ENSSSCG00000013553	VAV1	Average daily gain, Backfat between 3rd and 4th last rib, Birth weight variability, Body weight (end of test), Conductivity 45 minutes post-mortem, Fat androstenone level, Intramuscular fat content, Time in feeder per day, pH 24 hr post mortem (ham), pH 45 minutes post mortem
2	72394263	72406235	ENSSSCG00000022380	SH2D3A
2	72687790	72701971	ENSSSCG00000013539	GTF2F1
2	72698527	72703864	ENSSSCG00000024254	ALKBH7
2	72701298	72701840	ENSSSCG00000013540	PSPN
2	72707158	72713475	ENSSSCG00000038079	CLPP
2	72743875	72769570	ENSSSCG00000023969	ACER1
2	72780947	72847691	ENSSSCG00000013534	MLLT1
9	138990480	139019107	ENSSSCG00000015636	VSTM2A
9	139300022	139478882	ENSSSCG00000022126	EGFR
18	29895878	29936233	ENSSSCG00000040344	TES	Average daily gain, Backfat between 3rd and 4th last rib, Birth weight variability, Body weight (end of test), Conductivity 45 minutes post-mortem, Fat androstenone level, Intramuscular fat content, , Time in feeder per day, pH 24 hr post mortem (ham), pH 45 minutes post mortem, Teat number
VITvsIND
VIT
1	26301252	26317869	ENSSSCG00000038420	PERP
9	138990480	139019107	ENSSSCG00000015636	VSTM2A
9	139300022	139478882	ENSSSCG00000022126	EGFR
18	29895878	29936233	ENSSSCG00000040344	TES	Average daily gain, Backfat between 3rd and 4th last rib, Birth weight variability, Body weight (end of test), Conductivity 45 minutes post-mortem, Fat androstenone level, Intramuscular fat content, , Time in feeder per day, pH 24 hr post mortem (ham), pH 45 minutes post mortem, Teat number
18	31027031	31125465	ENSSSCG00000021885	MDFIC	Fat androstenone level
VITvsLWT
VIT
9	138990480	139019107	ENSSSCG00000015636	VSTM2A
9	139300022	139478882	ENSSSCG00000022126	EGFR
VITvsWBO
WBO
1	193722164	193906565	ENSSSCG00000005109	ESR2	Front leg conformation, Gait score (overall), Hind leg conformation, Litter size, Maternal infanticide, Plasma droplet rate, Semen volume, Sperm concentration, Sperm motility, Total number born alive
