# Supplementary material for: Identification of Signatures of Positive Selection That Have Shaped the Genomic Landscape of South African Pig Populations
Source: Animals (Basel). 2024 Jan 12;14(2):236. doi: 10.3390/ani14020236 (PMC10812692; doi:10.3390/ani14020236)
Supplement: Supplementary file 1 [file animals-14-00236-s001.zip › Table S5 - Additional File S5.xlsx]

## Sheet: Table S5
Table S5: Genomic regions under divergent selection identified by HapFLK method and associated candidate genes
Chr	Start Length	End Length	Gene name	QTLs
1	17306372	17662825	SASH1
1	18345363	18513252	STXBP5
1	162144471	162367879	ALPK2	Average daily gain, Lean meat percentage
1	162364055	162737492	NEDD4L	Intramuscular fat
1	201673749	201674303	IFN-DELTA-9
1	19173791	19572769	GRM1	Teat number
1	250004270	250182521	TMEM245
1	162933131	163063032	ATP8B1
1	19612823	19695272	SHPRH
1	250226594	250368846	EPB41L4B
1	163156924	163170228	PDCD7
1	163237100	163271164	CILP	Body length, Front leg conformation
1	19755720	20024398	FBXO30
1	250418132	250583281	PTPN3
1	20511240	21048787	UTRN
1	250680942	251190239	PALM2AKAP2
1	21304042	21370614	PLAGL1
1	163525934	163588798	HACD3
1	21372991	21413772	ZC2HC1B
1	21441492	21723790	PHACTR2
1	163630366	163658628	SLC24A1
1	251368830	251571415	SVEP1
1	21750289	21802182	PEX3
1	163659936	163790196	DENND4A
1	21913239	22165083	AIG1
1	251650710	251756608	MUSK
1	163894278	164275404	MEGF11
1	252218819	252324923	ECPAS
1	252342235	252373375	ZNF483
1	252466430	252559130	SHOC1
1	165127994	165436771	AAGAB
1	165193111	165431058	IQCH
1	165458258	165740319	MAP2K5
1	252986719	253093050	PTBP3
1	253428508	253550375	SNX30
1	166173135	166310972	ITGA11	Obesity index, Teat number
1	166465953	166608367	CORO2B	Average daily gain, Intramuscular fat content. Obesity index
1	166868087	166906218	NOX5
1	167154627	167234807	PAQR5	Intramuscular fat
1	167240013	167282158	KIF23
1	254477864	254672964	ZNF618
1	254769519	254923823	COL27A1
1	168350557	168530087	UACA
1	255009768	255095223	WHRN
1	168544421	168736644	LRRC49
1	169373888	169596636	MYO9A
1	169596198	169616172	SENP8
1	171906198	172177950	LRFN5
1	193722164	193906565	ESR2	Front leg conformation, Gait score (overall), Hind leg conformation, Litter size, Maternal infanticide, Plasma droplet rate, Semen volume, Sperm concentration, Sperm motility, Total number born alive
1	193911965	194264354	SYNE2
1	194505025	194656193	PPP2R5E
1	194965730	195262047	KCNH5
1	196176256	196274058	PLAA
1	198964132	199136545	ELAVL2
1	201347953	201392587	IFN-ALPHA-8
1	201880712	202258815	FOCAD
1	201886380	201910722	HACD4
1	202317453	202607061	MLLT3
1	203059588	203333792	SLC24A2
1	203449834	203601295	DENND4C
1	203683862	203709274	PLIN2
1	203720279	203771126	HAUS6
1	203788397	203923514	SAXO1
1	203936657	204383846	ADAMTSL1
1	205081227	205285343	SH3GL2
1	120138334	120298711	DMXL2
1	205370499	205697768	CNTLN
1	205924881	206372152	BNC2
1	120322432	120399041	GLDN
1	206791661	207143553	CCDC171
1	207173259	207223684	PSIP1
1	120367667	120695899	CYP19A1
1	120807328	120946052	AP4E1
1	120807392	120849828	TNFAIP8L3
1	208175194	208421643	NFIB
1	209181465	209349295	MPDZ
1	209619622	209668894	LURAP1L
1	209725636	209745705	TYRP1	Gestation length
1	121644376	121915549	ATP8B4
1	122139442	122396108	FAM227B
1	122215878	122542224	GALK2
1	122542411	122578858	COPS2
1	213482964	214009895	PTPRD
1	122725903	122979848	CEP152
1	123102009	123359649	FBN1
1	215071334	215507800	KDM4C
1	123582433	123638239	MYEF2
1	123987530	124307241	SEMA6D
1	126572492	126620118	DUOX1
1	126572533	126652463	DUOXA2
1	126739469	126768708	TERB2
1	126775531	126816846	TRIM69
1	126835143	126981582	B2M
1	126890892	126998059	SPG11
1	127317728	127650666	FRMD5
1	127652887	127741354	WDR76
1	223720445	223748226	KLF9
1	223836213	224680190	TRPM3
1	224961059	225041575	CEMIP2
1	225714021	226110917	TMC1
1	226161296	226217312	ALDH1A1
1	226414307	226432287	ANXA1
1	227811204	227963110	TRPM6
1	228103750	228141890	NMRK1
1	128489687	128635527	TTBK2
1	228142041	228197035	OSTF1
1	128839223	128847466	LRRC57
1	228854595	229308906	PCSK5
1	229329092	229337075	RFK
1	129098388	129142161	TMEM87A
1	129144344	129198764	VPS39
1	129247024	129272496	PLA2G4D
1	129374613	129458686	EHD4
1	130073919	130112753	CHP1
1	130112845	130153480	EXD1
1	130201718	130342840	INO80
1	130360513	130363308	CHAC1
1	130409122	130420450	VPS18
1	236551162	236694000	TMEM8B
1	144071859	144315154	APBA2
1	237111010	237240348	RNF38
1	144316121	144788091	FAM189A1
1	238197666	238220524	POLR1E	Fat androstenone level
1	145302278	145357778	TARS3
1	238516058	238541706	TRMT10B
1	145508636	145697009	PCSK6
1	238567589	238633471	DCAF10
1	145911045	146017701	NFATC1
1	146022975	146221770	ATP9B
1	146252154	146274620	SALL3
1	147568673	147685288	MBP	Conductivity 24 hours postmortem (loin), pH 24 hr post mortem (ham), pH 24 hr post-mortem (loin), pH 45 minutes post mortem
1	147690556	147782129	ZNF236
1	239209343	239368555	CCDC180
1	239374934	239543585	NCBP1
1	239768176	239842595	TRMO
1	239842063	239919984	NANS
1	240107465	240495907	GABBR2
1	240522837	240584918	ANKS6	Teat number
1	240653017	240829188	COL15A1
1	241657506	241765783	STX17
1	155669136	155758548	CDH19
1	156295431	156435823	CDH7	Spinal curvature
1	157872212	157886753	SERPINB2
1	241897764	242084207	INVS
1	157953870	157998842	SERPINB7
1	242058037	242120675	TEX10
1	14217036	14493363	ESR1	Litter size, Non-return rate, Number weaned, Plasma droplet rate, Sperm motility, Total number born alive, Androstenone laboratory, Indole laboratory
1	242169160	242309878	MSANTD3-TMEFF1
1	14507602	14751051	CCDC170
1	242259719	242320047	CAVIN4
1	242682820	243023018	PLPPR1
1	15140898	15329966	MTHFD1L
1	159128038	159187481	TNFRSF11A
1	15341637	15587591	PLEKHG1
1	15865220	15949956	PPP1R14C
1	243259493	243415590	GRIN3A
1	16139496	16198969	LRP11
1	159817557	160024988	CDH20	Average daily gain, Intramuscular fat content. Obesity index, Lean meat percentage
1	16400985	16446852	PPIL4
1	16533284	16611884	TAB2
1	16840530	17138393	UST
1	230069337	230331200	VPS13A
1	230341942	230546120	GNA14
1	230605229	230907675	GNAQ
1	231081196	231115940	CEP78
1	232355959	232504763	TLE4
1	234277843	234370593	TLE1
1	235918736	236158244	UNC13B
2	24875381	25139191	LDLRAD3
2	25423361	25591617	PAMR1
2	25604950	25848276	SLC1A2
2	25788704	25884153	CD44
2	26014970	26103402	PDHX
2	26095038	26115464	APIP	Front feet conformation, Front leg conformation, Hind leg conformation, Rib shape
2	26287249	26340312	EHF
2	26487653	26581452	CAT	Abdominal circumference, Age at slaughter, Average bacfat thickness, Average daily gain, Average glycogen, Average glycolytic potential, Average lactate, Backfat at last rib, Backfat at rump, Backfat between 3rd and 4th last ribs, Biceps brachii weight, Body weight, Body weight (end of test), Carcass length, Conductivity 24 hours postmortem (ham), Conductivity 24 hours postmortem (loin), Cooking …
2	26548852	26782178	ABTB2
2	26786172	26826992	NAT10
2	27145774	27184735	FBXO3	Days to 100 kg
2	27213105	27215593	C11orf91
2	27237651	27559433	KIAA1549L
2	27580129	27685846	HIPK3
2	27769420	27850382	CSTF3
2	27855406	27928823	TCP11L1
2	27909285	27928316	DEPDC7
2	27956234	28043482	QSER1
2	28081234	28259323	CCDC73
2	28256591	28411579	EIF3M
2	28971567	29001200	PAX6
2	29004986	29230077	ELP4
2	29305417	29365184	DNAJC24
2	29365195	29792983	DCDC1
2	32244137	32335736	KIF18A
2	32623268	32679164	BDNF
2	32734691	32856322	LIN7C	Front leg conformation
2	137986826	138035582	SLC25A48
2	51219667	51237639	ARF1
2	51307201	51519405	OBSCN
2	142983077	143156558	PCDHGA4
2	143158584	143271147	DIAPH1
2	143475933	143501748	PCDH1
2	143540855	143595609	RNF14
2	143604362	143615991	GNPDA1
2	143628784	143734525	NDFIP1
2	144133390	144241323	FGF1	Body weight, Functional teat number, Teat number
2	144301335	144778086	ARHGAP26
2	144822937	144956095	NR3C1	Carcass length, Conductivity 24 hours postmortem (loin), Conductivity 45 minutes post-mortem, Drip loss, Front leg conformation, Gait score (Overall), Loin muscle area, Meat color OPTO, Meat color-L, Meat color-a, Meat color-b, Leaf fat percentage, pH 24 hr post-mortem (loin)
2	145707460	145980908	KCTD16
2	147109581	147191638	PRELID2
2	148519678	148659462	STK32A
2	148781723	149045927	JAKMIP2
2	149141968	149151429	C5orf46
2	149251308	149382282	SPINK5
2	149698988	149972262	HTR4
2	150260217	150423211	ABLIM3
2	150612844	150662351	CSNK1A1
2	150660685	150738080	ARHGEF37
2	150823373	150919378	PPARGC1B
2	150927770	150985318	PDE6A
2	151036217	151102031	HMGXB3
2	151155754	151192647	PDGFRB
2	151223028	151241978	SLC6A7
2	151248356	151308658	CAMK2A
2	151368286	151401027	TCOF1
2	151635672	151654563	MYOZ3
2	151842009	151856042	ZNF300
2	46399647	46670615	TEAD1
2	46839080	47028963	PARVA
2	47131832	47302117	MICAL2
2	47448122	47582814	USP47
2	47862863	48231106	GALNT18
2	48625268	48726768	EIF4G2
2	48745371	48930885	IRAG1
2	49242734	49705387	SBF2
3	1236066	1559041	MAD1L1
3	1964039	1997052	AMZ1
3	2000863	2105949	GNA12
3	2814328	3324799	SDK1
3	3556007	3621142	FOXK1
3	3622696	3642415	AP5Z1
3	3641111	3716815	RADIL
3	3800180	3834413	WIPI2
3	4033580	4079558	FBXL18
3	4665744	4700037	GRID2IP
3	4900571	5002199	CYTH3
3	5472315	5567876	BAIAP2L1
3	5909237	6029340	TRRAP
3	6037737	6142576	SMURF1
3	6167385	6296230	KPNA7
3	6220939	6342637	ARPC1B	Fat androstenone level
3	6355244	6361208	BUD31
3	6469699	6481446	ZNF789
3	6550657	6583352	ZSCAN25
3	7248826	7387813	BMERB1
3	7537133	7572391	RRN3
3	7839147	7848761	GJC3
3	8013712	8025925	AP4M1
3	8017674	8026972	TAF6
3	8584550	8600125	GIGYF1
3	9003741	9164070	COL26A1
3	9317114	9669998	CUX1
3	48648856	48723776	ST6GAL2
3	49063988	49198664	NCK2
3	49363555	49467527	FHL2
3	49454560	49465447	C2orf49
3	49466903	49521875	TGFBRAP1	Meat color a*
3	49533018	49595576	GPR45
3	51400165	51496293	TMEM182
3	51686672	51750073	SLC9A4
3	51803165	51951383	IL1RL1
3	51803404	51902079	IL18R1
3	118209099	118279041	WDR35
3	118521296	118932446	OSR1
3	120097379	120170972	SMC6
3	120177901	120288162	VSNL1
3	120968060	121069242	CYRIA	Intramuscular fat content
3	121882743	122242327	NBAS
4	18690197	19060783	COL14A1
4	18908686	19180117	DEPTOR
4	19161006	19267412	DSCC1
4	19180234	19433492	ENPP2
4	19180280	19278592	TAF2
4	20143864	20569129	SAMD12	Body mass index
4	20645809	20935564	EXT1
4	21955042	22058707	EIF3H
4	22911039	23158769	TRPS1
4	29414806	29579674	RSPO2
4	29933135	30233960	ANGPT1
4	30734514	31400997	OXR1
4	31606751	32094340	ZFPM2
4	32999613	33613469	RIMS2
4	34645751	34793940	UBR5
4	34924383	35367430	NCALD
4	35371136	35564919	GRHL2
4	36856937	37042908	RGS22
4	37090935	37820419	VPS13B	Backfat at rump
4	39480676	39967629	CPQ
4	41622866	41655662	NDUFAF6
4	41747726	41766684	TP53INP1
4	41821764	41878868	INTS8
4	41925361	41985794	DPY19L4
4	41993944	42061236	ESRP1
4	42162431	42253172	VIRMA
4	42249479	42471937	GEM
4	42249512	42369447	RAD54B
4	42878254	42931121	TMEM67
4	42946778	42969356	RBM12B
4	42957712	42985459	CIBAR1
4	105592691	105729774	SYCP1
4	43707902	43793419	TRIQK
4	105804586	105845725	CSDE1	Intramuscular fat content
4	44599760	44743448	RUNX1T1
4	105895118	106003150	DENND2C
4	45409866	45637433	SLC26A7
4	106058191	106191802	TRIM33
4	45450408	45772312	LRRC69
4	45741928	45793290	OTUD6B
4	45826326	45892417	PIP4P2
4	45923486	46092151	C8orf88
4	45982106	46239729	NECAB1
4	46730461	46767427	DECR1	Cholesterol level, LDL cholesterol
4	106808989	106885947	PHTF1
4	46787659	46903999	NBN
4	106881916	107345598	MAGI3
4	46885775	46912255	OSGIN2
4	47027092	47074725	RIPK2
4	48556967	48862986	MMP16
4	107348662	107493948	LRIG2
4	107494463	107641703	SLC16A1
4	107723434	107728919	PPM1J
4	108401895	108621509	KCND3
4	108676685	108749725	RAP1A
4	51785375	52557785	RALYL
4	109035326	109046499	CHIA
4	55738735	56004309	ZNF704
4	109722928	109763645	SLC16A4
4	109885116	109908476	KCNC4
4	109919150	109974235	SLC6A17
4	57685069	57753797	IL7
4	57761256	57819862	ZC2HC1A
4	110092528	110132647	AHCYL1
4	60505386	60637090	HNF4G
4	61114497	61142811	PI15
4	61628299	61716546	JPH1	Intramuscular fat content
4	62014257	62098402	UBE2W
4	62139505	62455501	STAU2
4	62571093	62601508	RDH10
4	111579200	111634271	SLC25A24
4	111824896	112202825	VAV3	Average daily gain
4	112287043	112614544	NTNG1
4	117269053	117304368	DPH5
4	117496908	117511226	VCAM1	Backfat thickness between 3rd and 4th rib
4	117635861	117805254	CDC14A	Cannon bone circumference
4	117939896	117963468	LRRC39
4	118176241	118268835	AGL	Average backfat thickness, Average daily gain, Backfat thickness between 3rd and 4th rib, Body weight (3 weeks), Body weight (birth), Carcass weight (hot), Sperm motility, Sperm progressive motility, Androstenone motility, Body weight (10 weeks)
4	118269143	118711771	FRRS1
4	68557670	68641134	DNAJC5B
4	69616035	69806496	CYP7B1	PH for longissmus dorsi
4	70961465	71021839	GGH	Fat androstenone level
4	71045333	71318030	NKAIN3	Body weight (birth)
4	78527519	78981003	SNTG1
4	79419358	79652471	UBE2V2
4	79687359	79847281	PRKDC	Feed conversion ratio
4	80854858	80877566	NTMT2
4	80922013	81108408	KIFAP3
4	81171073	81216097	C1orf112
4	81510079	81536466	SLC19A2
4	81571290	81639558	BLZF1
4	81639909	81911743	NME7
4	81911558	81997714	ATP1B1
4	82287730	82319367	DPT	Intramuscular fat content
4	82911574	83069702	DCAF6
4	83322208	83404102	RCSD1
4	83596194	83777283	POU2F1
4	84961867	85017820	TMCO1	Residual glycogen
4	85069603	85095004	MGST3
4	85158276	85357137	RXRG
4	85406223	85571448	LMX1A
4	87162817	87194170	NUF2
4	87756168	87911375	DDR2
4	90291344	90396160	ATP1A4
4	91227362	91260098	CADM3
4	91485067	91640063	SPTA1
4	91788359	91822127	OR10R2
4	92176745	92290610	KIRREL1	Intramuscular fat content
4	92415705	92451187	FCRL1
4	92964941	93012252	ETV3
4	4069076	4313196	COL22A1
4	4373944	4658020	FAM135B
4	6282075	6446390	KHDRBS3
4	93432335	93450827	BCAN
4	93462308	93467802	HAPLN2
4	7016753	7374053	ZFAT
4	16374900	16553012	ZHX2
4	17596472	17675586	SHAS2
4	18288843	18526219	SNTB1
4	88591280	88818372	ATF6	Loin muscle area
4	89186937	89213114	PCP4L1
4	89375545	89394187	ARHGAP30
4	90141216	90193389	COPA
4	88140953	88471994	NOS1AP
5	44381009	44558744	FAR2	Feed conversion ratio
5	45138035	45525650	CCDC91
5	45955123	45975253	MANSC4
5	46935932	47464125	ITPR2
5	47729751	47847454	RASSF8
5	47847156	48313101	LMNTD1
5	49160723	50161570	SOX5
5	50914812	50970738	ETNK1
5	51211302	51361387	ST8SIA1
5	51992437	52020816	PYROXD1
5	52413105	52738829	PDE3A
5	53441484	53691547	AEBP2
5	53760818	54017186	PLEKHA5
5	54474624	54849512	PIK3C2G
5	56817606	57005114	EPS8	Fat androstenone level
5	57019745	57263346	PTPRO
5	57822563	58022071	PLBD1
5	59244691	59268025	EMP1
5	59753048	59961844	DUSP16
5	59753054	59792656	GPR19
5	60149028	60314689	LRP6
5	60332451	60357897	BCL2L14
5	60394656	60776750	ETV6
5	61996760	62018895	CLEC2B
5	62244855	62257691	KLRB1
5	62438017	62485537	A2M
5	63061978	63087686	FOXJ2
5	63122325	63188981	NECAP1
5	63300146	63334498	CD163
5	64519186	65002098	VWF	Litter size
5	19560317	19583221	ZNF385A
5	19586746	19610362	ITGA5
5	65656289	65842142	AKAP3
5	65759160	65788646	NDUFA9
5	66443491	66661654	CRACR2A
5	66443532	66505869	PARP11
5	66665263	66838922	PRMT8	Teat number
5	66913769	67106233	TSPAN9
5	21331473	21355535	DGKA
5	67118289	67194343	TEAD4
5	27299778	27572618	PPM1H
5	28300950	28605120	SRGAP1	Ear area
5	28600318	28678840	KICS2
5	28716358	28817810	C12orf56
5	28716922	28929964	XPOT
5	28828568	28929964	TBK1
5	28931270	29113895	RASSF3
5	29695839	29863599	MSRB3	Ear area
5	93132017	93222552	POC1B
5	30525948	30609922	IRAK3
5	94276769	94384142	TMTC3
5	96297661	96341751	RASSF9
5	96801326	97093718	LRRIQ1
5	97092883	97148601	SLC6A15	Time in feeder per day
5	98697017	99229550	TMTC2
5	99226017	99358587	METTL25
5	33725444	33849976	FRS2
5	33858572	34033939	CCT2	Feed conversion ratio
5	33904975	33956637	BEST3
5	34067992	34218513	MYRFL	Feed conversion ratio
5	34426394	34549313	CNOT2
5	34562052	34634238	KCNMB4
5	34660029	34794321	PTPRB	Feed conversion ratio
5	35463279	35595933	LGR5
5	36274364	36658703	TRHDE	Feed conversion ratio
5	38326408	38533110	KCNC2
5	38647455	38736467	GLIPR1L2
5	41424845	41508868	PKP2
5	41897376	42143641	BICD1
5	42930480	42985150	SINHCAF
5	43099749	43182803	IPO8
5	43913655	44218049	TMTC1	Feed conversion ratio
5	22532894	22540321	SHMT2
5	22535740	22549354	NDUFA4L2
5	22558175	22719054	R3HDM2
5	22751921	22785928	MARS1
5	22957874	23004460	OS9
5	23015777	23033519	AGAP2
5	23029306	23038983	TSPAN31
5	23073007	23096914	TSFM
5	24713267	24875003	SLC16A7
5	26964510	27097458	USP15
6	95738973	95814953	MFSD2A
6	96008455	96062951	ZMPSTE24
6	97342474	97429364	GNAL	Age at puberty, Arachidic acid content, Average backfat thickness, Average daily gain, Backfat at last lumbar, Backfat at last rib, Backfat at rump, Backfat at tenth rib, Body weight (16 days), Carcass weight (hot), ear area, Feed conversion ratio, Lean meat percentage, Loin muscle area, Loin muscle depth, Oleic acid content, Oleic acid to stearic acid ratio, PH for longissmus dorsi, Stearic acid…
6	97643366	97944418	PIEZO2
6	98462827	98544477	PPP4R1
6	98550933	98598206	RALBP1
6	99216236	100092938	PTPRM
6	70879984	70995922	CASZ1
6	100332873	100468454	LAMA1
6	100493261	100655708	ARHGAP28
6	101420396	101671170	EPB41L3
6	102333403	103199838	DLGAP1
6	103578549	103728151	LPIN2
6	103730622	103786929	EMILIN2
6	103808066	103986144	SMCHD1
6	104055786	104554643	METTL4
6	72556235	72598815	DHRS3
6	72635281	72650532	AADACL4
6	105505479	105600687	YES1
6	105613273	105645113	ENOSF1
6	105640031	105660601	TYMS
6	105808212	106007730	COLEC12
6	106040042	106088026	THOC1
6	73297158	74402790	KAZN
6	74434050	74486781	TMEM51
6	74508097	74642231	FHAD1
6	74651805	74706594	CTRC
6	74732169	74774311	DNAJC16
6	107924002	108022669	RBBP8
6	74773324	74784468	AGMAT
6	108115886	108227748	CABLES1	Average daily gain, Backfat at rump
6	74809349	74855427	RSC1A1
6	74909720	74966965	FBLIM1
6	108548837	108805693	LAMA3	Average daily gain
6	75559077	75606299	CROCC
6	109833615	110124798	ZNF521
6	110549297	110790380	SS18
6	75696484	75755892	PADI2	Fat androstenone level
6	110855636	110971994	TAF4B
6	75829989	75871929	PADI1
6	75874213	75908508	PADI3
6	76064311	76229306	ARHGEF10L
6	111465123	111719888	CHST9
6	112396721	112628432	CDH2	Average daily gain, Intramuscular fat content, Lean meat percentage, Obesity index
6	76312591	76358794	ACTL8
6	76688272	76947293	IGSF21
6	77161097	77267415	PAX7
6	115237677	115276646	DSG1
6	77568415	77707983	UBR4
6	115505710	115592726	B4GALT6
6	77754173	77761667	AKR7A2
6	116100370	116325331	GAREM1
6	116510847	116611632	KLHL14
6	116764199	117216500	CCDC178
6	78241599	78273542	OTUD3
6	117631227	118334105	NOL4	Average backfat thickness
6	118333733	118753513	DTNA
6	119090495	119116242	ZSCAN30
6	119272057	119493883	GALNT1
6	119762812	119834019	RPRD1A
6	119861843	119926665	SLC39A6
6	119885463	119932123	ELP2
6	119945076	120018120	MOCOS
6	79838616	79849661	LDLRAD2
6	120036838	120586849	FHOD3
6	120670333	121035937	KIAA1328
6	121066749	121381029	CELF4
6	79849687	79958271	HSPG2	Days to 113 kg, Marbling
6	125890708	126043161	PIK3C3	Average backfat thickness, Average daily gain, Intramuscular fat content, Loin muscle area
6	127960195	127973195	HSBP1L1
6	80450052	80485378	ZBTB40
6	80516428	80550588	EPHA8
6	129247176	129375724	UOX
6	80649143	80843567	EPHB2	Litter weight (total)
6	80903496	80971595	KDM1A
6	129519962	129635517	PRKACB
6	80973263	81073803	LUZP1
6	81184833	81239135	HNRNPR
6	131727083	132366088	ADGRL2
6	81590962	81598872	PITHD1
6	134362901	134462694	ADGRL4
6	81601437	81730657	LYPLA2
6	81637989	81723231	FUCA1
6	134727343	134777072	PTGFR
6	81722026	81726492	PNRC2
6	135077638	135217785	GIPC2
6	81727896	81741497	SRSF10
6	81799570	81860046	MYOM3
6	82014046	82050236	GRHL3
6	135318754	135382699	NEXN
6	135393887	135513240	MIGA1
6	82186368	82281641	NCMAP
6	82186368	82226130	RCAN3
6	82242953	82343786	SRRM1
6	82401188	82483724	CLIC4
6	135745886	136020542	AK5
6	136057985	136180637	PIGK
6	136204374	136391137	ST6GALNAC5
6	83089072	83228779	MAN1C1
6	136634719	137201053	ST6GALNAC3
6	137410919	137534233	MSH4
6	137541380	137595108	ACADM
6	83462323	83476596	EXTL1
6	137595524	138010444	SLC44A5	Diameter of muscle fibers
6	36991241	37193587	PHKB
6	37443384	37505737	NETO2
6	37625105	37669669	GPT2
6	37850754	37920768	MYLK3
6	37944127	37986203	VPS35
6	40023595	40109816	URI1
6	40292351	40771730	ZNF536
6	41345468	41423751	TSHZ3
6	42282130	42414827	DPY19L3
6	42501165	42559912	ANKRD27
6	42820568	42891346	RHPN2
6	43177065	43290369	PEPD
6	43847700	43903604	LSM14A
6	43933759	44069330	GPI	Average backfat thickness, Body weight (5 weeks), Intramuscular fat content, Osteochondrosis score
6	43933787	44030657	GARRE1
6	44220299	44388778	ZNF599
6	46442857	46470075	ZNF570	Lean meat percentage
6	85891364	86131682	SRSF4
6	46751656	46786247	ZFP30
6	87363911	87390288	LAPTM5
6	87547320	87687442	PUM1
6	47224345	47234533	YIF1B
6	47319464	47333123	RASGRP4
6	87775192	87825781	NKAIN1
6	87992987	88017130	SERINC2
6	88256144	88293490	ADGRB2
6	89186670	89200441	HPCA
6	89196566	89203902	TMEM54
6	89220724	89257057	RNF19B
6	89406478	89442746	TRIM62
6	91120411	91184199	DLGAP3
6	91312216	91349316	ZMYM1
6	91455778	91623819	ZMYM4
6	91605502	91747773	KIAA0319L
6	92350073	92412330	THRAP3
6	92424984	92483709	STK40
6	92880301	93128582	GRIK3
6	93765128	93803894	EPHA10
6	93839174	93884405	MTF1
6	93885460	93944333	INPP5B
6	94821775	94864052	RHBDL2
6	84304395	84310733	TENT5B
6	84546915	84620291	TMEM222
6	45743855	45833593	ZNF461
6	45777393	45812338	ZNF382
6	45812465	45880710	ZNF260
6	45894275	45928213	ZNF566
6	45987751	46014350	ZFP14
6	85716917	85751583	YTHDF2
6	85785227	85825592	OPRD1
6	46121519	46258307	ZNF383
6	83543780	83554864	PDIK1L
7	74705409	74727437	GZMH
7	74854379	74874882	KHNYN
7	76397028	76431809	ABHD4
7	78066978	78121233	NDRG2
7	78454666	78462260	OSGEP
7	78491053	78530184	TEP1	Sperm concentration, Sperm per ejaculate
7	78535073	78551393	PARP2
7	78578009	78600592	TTC5
7	80161495	80268323	SLC12A6
7	80288066	80383040	KATNBL1
7	80447723	80640120	AVEN
7	80640245	81208334	RYR3
7	86446136	86514429	ST8SIA2
7	86777920	87103309	SLCO3A1
7	87567379	87766911	SV2B	Age at puberty
7	88471414	88537600	MTHFD1
7	88531929	88575652	ZBTB25
7	88576008	88610480	ZBTB1
7	88764471	88810994	PLEKHG3
7	88812715	88954306	SPTB
7	89015042	89039484	RAB15
7	89120822	89168270	MAX
7	89211549	89692888	FUT8
7	75118744	75139630	REC8
7	75222528	75241243	CARMIL3
7	75722181	75731613	EFS
7	75854882	75921931	SLC7A8
8	38241598	38322031	SLAIN2
8	38397375	38697206	FRYL
8	38732820	38793234	OCIAD2
8	39148906	39205255	SPATA18
8	39517512	39581727	USP46
8	39715534	40145887	SCFD2	Red blood cell count
8	40232837	40473103	LNX1
8	41809116	41856339	KDR	Red blood cell count
8	28801568	29009163	NWD2
8	29013082	29103161	C4orf19
8	29118514	29190565	RELL1
8	29307685	29381571	PGM2
8	29370481	29593274	TBC1D1	Age at puberty
8	30024797	30060979	KLF3
8	30114602	30274165	FAM114A1
8	30289407	30342607	TMEM156
8	30361386	30440754	KLHL5
8	30463862	30553703	WDR19
8	30552375	30635880	RFC1
8	30653572	30691349	KLB
8	30699330	30720335	LIAS
8	30725288	30759326	UGDH
8	30765418	30840363	SMIM14
8	30887829	30963762	UBE2K
8	30988368	31134320	PDS5A
8	31207754	31287944	N4BP2
8	31321113	31372364	RHOH
8	31443043	31456384	CHRNA9
8	31508508	31810359	RBM47
8	31810320	31925476	NSUN7
8	31921587	32301975	APBB2	Stearic acid content
8	32433030	32792546	LIMCH1
8	33012333	33036438	TMEM33
8	33058464	33113287	SLC30A9
8	33143230	33178240	BEND4
8	33373869	33378973	SHISA3
8	33838400	33952643	GRXCR1
8	34747459	35005495	KCTD8
8	35134652	35219476	GNPDA2
8	35167621	35190587	GUF1
8	36198060	36262430	GABRG1
8	36347023	36502460	GABRA2
8	36874324	36942773	GABRA4
8	36978547	37355009	GABRB1
8	37407703	37533075	ATP10D
8	37530815	37809761	CORIN	Platelet count
8	37797875	37875540	NFXL1	Mean corpuscular hemoglobin content, Mean corpuscular volume
9	57509191	57558323	SNX19
9	59037708	60140445	OPCML
9	60479030	60522066	IGSF9B
9	60918278	60996980	GLB1L2
9	60995280	61010468	B3GAT1
9	62101613	62499581	GUCY1A2
9	63812103	63852089	FMO2
9	63812103	63895077	FMO1
9	45164	104736	ZNF143
9	613729	703385	DENND2B
9	65910089	65954063	TMCC2
9	66175678	66202799	CDK18
9	786509	936723	STK33
9	66297305	66323173	ELK4
9	66344745	66365966	SLC45A3
9	1134906	1194979	RIC3
9	66635637	66666037	RAB7B
9	66838123	67117315	SRGAP2
9	67157167	67237367	RASSF5
9	2191751	2394103	SYT9
9	67680507	67709522	PFKFB2
9	67698797	67725783	C4BPB
9	3145647	3159858	ILK
9	67726154	67829220	C4BPA	Carcass weight (hot), Cooking loss, Meat color L*, Meat color a*, Muscle fat content, Water holding capacity, Muscle protein percentage, pH 24 hr post-mortem (loin), pH 45 minutes post mortem
9	3150877	3162562	RRP8
9	3446075	3464226	FHIP1B
9	68984026	69496302	ZNF804B
9	4621187	4809453	HBB
9	70335206	70430389	CFAP69
9	70499828	71310244	CDK14
9	6025063	6065116	RRM1
9	6066617	6270575	STIM1
9	71895630	72054897	AKAP9
9	72094067	72122829	LRRD1
9	72184818	72328763	ANKIB1
9	72385263	72444616	PEX1	Fat androstenone level
9	72518101	72764129	CDK6
9	73020281	73067539	HEPACAM2
9	73074342	73217083	VPS50
9	73403739	73719168	GNGT1
9	74276610	74348426	CASD1
9	74635280	74940362	PPP1R9A
9	7136644	7227964	PDE2A
9	74926048	74974724	PON1
9	7233911	7301086	ARAP1
9	75336441	75760523	DYNC1I1
9	75754392	76349242	SLC25A13
9	77318213	77509020	ASNS
9	77666260	77833806	COL28A1
9	81076062	81518228	THSD7A
9	81837688	81864193	TMEM106B
9	83569920	84510087	DGKB
9	84470277	84894843	AGMO
9	85415550	85710752	CRPPA
9	86039015	86053857	AGR2
9	86511369	86555943	AHR	Age at puberty, Litter size, Total number born alive
9	87449359	88186965	HDAC9
9	88798827	88858013	TMEM196
9	89102621	89210309	MACC1
9	90423077	90767487	DNAH11
9	90958078	91578992	RAPGEF5
9	92104847	92272211	IGF2BP3
9	93731210	93973729	GRM3
9	45239342	45310457	TMPRSS13
9	45310553	45389323	IL10RA
9	45336051	45409087	SMIM35
9	45400464	45435916	TMPRSS4	Backfat between 3rd and 4th last ribs
9	45484999	45534863	JAML
9	45536026	45564195	MPZL3
9	45565511	45578185	MPZL2
9	45619481	45635379	CD3E
9	45645292	45704745	UBE4A
9	45645364	45704745	CD3G
9	45661106	45720783	ATP5MG
9	45844619	45861870	IFT46
9	45902105	45949417	PHLDB1
9	46025445	46063814	DDX6
9	46336155	46380544	ABCG4
9	46404999	46512834	CBL	Average daily gain, CD-4positive CD-8positive leukocyte percentage, Fat androstenone lelvel
9	46789726	46891233	NECTIN1
9	47376853	47460166	POU2F3
9	47475805	47618361	ARHGEF12
9	47639971	48097872	GRIK4
9	123762815	123907648	RGSL1
9	123953290	124093539	RGS8
9	48120802	48286278	TECTA	Backfat between 3rd and 4th last ribs
9	48435016	48653655	SORL1
9	49989767	50093417	CLMP
9	50258971	50509799	GRAMD1B
9	51997149	52069032	MSANTD2
9	52146348	52217676	CCDC15
9	52349717	52610680	PKNOX2
9	52704601	52790663	STT3A
9	52726885	52790706	CHEK1
9	53400753	53437548	DCPS
9	53491950	54063480	KIRREL3
9	55612902	55749781	FLI1
9	55906945	56177551	ARHGAP32
10	27588582	27623077	FBP1	Front feet conformation, Front leg conformation
10	27724644	27954350	DAPK1
10	28995565	29061176	TUT7
10	29202990	29322682	NAA35
10	29440145	29590454	AGTPBP1
10	30033379	30429882	NTRK2
10	30669904	30729301	SLC28A3
10	30975693	30987940	HNRNPK
10	31341128	31748352	FRMD3
10	31933733	32094583	CCL21
10	32180552	32188085	DCTN3
10	32211764	32251504	CNTFR
10	32275175	32355399	DNAI1
10	32348701	32443968	MYORG
10	32411295	32421381	FAM219A
10	32419848	32434939	C9orf24
10	32467072	32552378	KIF24
10	32674045	32714941	DCAF12
10	32755991	32892869	UBAP2	Arachidic acid content
10	32894432	33014473	UBE2R2
10	33055408	33200680	NFX1
10	50540556	50680154	ARHGAP21	Mean corpuscular hemoglobin content
10	50706711	51205618	KIAA1217
10	51683329	51812646	C10orf67
10	51959608	52049425	ARMC3
10	52223425	52408922	PIP4K2A
10	52494755	52572010	SPAG6
10	52862835	53060740	DNAJC1	Dihomo-gamma-linolenic acid content
10	53072056	53315363	MLLT10
10	53604600	53958047	NEBL
10	54268440	54675927	PLXDC2
10	50365786	50463271	PRTFDC1
10	49862312	50202453	GPR158
11	23237697	23894727	ENOX1
11	25528895	25595134	NAA16
11	25603826	25638603	MTRF1
11	25643709	25710987	KBTBD6
11	25731390	25771961	WBP4
11	25906010	25954210	SUGT1
11	26350203	26375716	OLFM4
11	32492740	32994837	DIAPH3
11	33258063	33440127	TDRD3
11	38524034	39454240	PCDH9
11	42033842	42419770	KLHL1
11	43764270	44188352	DACH1
11	45076061	45362891	PIBF1
11	45985542	46459791	KLF12
11	49130182	49151009	FBXL3
11	49164141	49432858	MYCBP2	Iris pigmentation
11	49651673	49775448	SCEL
11	51337488	51420865	RBM26
11	56508709	56522212	SLITRK6
11	60791032	62146238	GPC5
11	62438652	63560903	GPC6	Intramuscular fat content
11	63584866	63678314	DCT
11	65027732	65147242	CLDN10
11	65307150	65477490	UGGT2
11	65516296	66186846	HS6ST3
11	66385802	66641653	MBNL2
11	66679252	66720063	RAP2A
12	38461797	38585132	AATF
12	39739643	39766798	MMP28
12	39783728	39795069	RASL10B
12	39787533	39940780	AP2B1
12	39950505	39964565	SLFN14
12	39974730	39996255	SLFN11
12	40205121	40473528	CCT6B
12	24987347	25022616	TTLL6	Red cell distribution width
12	24867138	25088925	CALCOCO2
13	157675265	157763816	IMPG2
13	158013718	158291103	ABI3BP
13	158338849	158408525	ADGRG7
13	158577377	158628267	TOMM70
13	158665072	158729276	TBC1D23
13	158796652	159192107	CMSS1
13	158890380	159191761	FILIP1L
13	159216138	159374504	COL8A1
13	160158242	160224821	ST3GAL6
13	71030878	71366685	IQSEC1
13	71374961	71427131	ACAD9
13	71562350	71596249	RAB43
13	71732277	71753504	HMCES
13	71777420	71886581	RAB7A
14	75518528	75721502	MCU	Palmitoleic acid to palmitic acid ratio
14	75726364	75754343	OIT3
14	75753714	75778802	PLA2G12B
14	75825140	75918917	P4HA1
14	75952431	75992577	ECD
14	75992652	76097838	FAM149B1
14	76048868	76074618	MRPS16
14	76061446	76074604	DNAJC9
14	76075269	76198778	CFAP70
14	76239498	76305330	MSS51
14	76248849	76305328	PPP3CB
14	76307225	76439559	USP54
14	76444540	76452799	MYOZ1
14	76801005	76835678	AP3M1
14	76836095	77322416	ADK
14	77375758	77597674	KAT6B
14	77626690	77737654	SAMD8
14	77957851	79051453	LRMDA
14	79352396	80106258	KCNMA1	Meat olor b*
14	80249693	80377505	DLG5
14	80410147	80471700	POLR3A
14	81455127	81647949	ZMIZ1
14	81697989	81763941	ZCCHC24
14	82379176	82467221	SH2D4B
14	83317019	84402943	NRG3
14	85404074	85421467	GPRL15
14	86539896	87227394	GRID1
14	87492453	87588570	WAPL
14	87644240	87722245	OPN4	Fat androstenone level
14	87644242	87722251	LDB3
14	87742459	87891793	BMPR1A	Thoracic vertebra number
14	87968850	88005550	GLUD1
14	88005590	88121383	SHLD2
14	88864848	88966188	FRMPD2
14	88988949	89172200	MAPK8
14	89113768	89331277	ARHGAP22
14	89353367	89496349	WDFY4	Numbers of muscle fibers per unit area
14	89607608	89739272	VSTM4
14	90002024	90075898	ERCC6
14	90117464	90167611	CHAT
14	90207608	90236369	OGDHL
14	90338503	90480986	PARG	Backfat at tenth rib, Body width, Front feet conformation, Hind feet conformation, Rib shape
14	90503746	90536009	NCOA4
14	90533103	90582765	MSMB
14	90725583	90854826	MARCHF8
14	92294642	92382213	UBE2D1
14	100319225	100604945	RNLS
14	100726480	100748300	LIPM
14	100798088	100872434	STAMBPL1
14	101123381	101254725	LIPA	Average daily gain, Front leg weight, HDL/LDL ratio, Litter size, Loin muscle area, Monounsaturated fatty acid content, Oleic acid content, Skin thickness, Sperm concentration, Teat number
14	101123381	101125593	CH25H
14	101185589	101204292	IFIT2
14	101214710	101249501	IFIT1
14	101273993	101368152	SLC16A12
14	101409253	101512545	PANK1
14	101512812	101594699	KIF20B
14	102636838	102961860	PCGF5
14	103095709	103182118	HECTD2
14	103395689	103461821	TNKS2
14	103675175	103871227	CPEB3
14	103871310	103927876	MARCHF5
14	103992037	104106576	IDE	Abdominal fat percentage, Age at puberty, Age at slaughter, Average backfat thickness, Average daily gain, Backfat at first rib, Backfat at last rib, Backfat between 3rd and 4th last ribs, Body depth, Body height, body length, Body weight (slaughter), Body weight (weaning), Body width, CD4-negative CD8-positive leukocyte percentage, CD4-positive CD8-negative leukocyte percentage, CD4-positive/CD8…
14	104125898	104177379	KIF11
14	104194343	104200221	HHEX
14	104326911	104550642	EXOC6
14	104551333	104558977	CYP26C1
14	104767783	104941357	MYOF
14	105011922	105037498	FFAR4
14	105051920	105123022	PDE6C
14	105335160	105345274	SLC35G1
14	105458916	105764731	PLCE1
14	105748710	105806271	NOC3L
14	105829857	105920924	TBC1D12
14	105923552	105966998	HELLS
14	106013495	106713121	CYP2C42
14	106735492	106794777	PDLIM1
14	46797317	46842459	ASCC2
14	46875032	47023505	MTMR3
14	106895763	107137767	SORBS1
14	47079163	47161889	HORMAD2
14	47312464	47335398	SF3A1
14	107170689	107221215	ALDH18A1
14	107263449	107506052	ENTPD1
14	107414080	107541437	CC2D2B
14	107425115	107542762	CCNJ
14	47544413	47737998	OSBP2
14	107590598	107619779	ZNF518A
14	107625803	107715368	BLNK
14	107750796	107784626	DNTT
14	107793678	107809499	OPALIN
14	107812945	107961155	TLL2
14	47946396	48040822	LIMK2	Fat androstenone level, Melanoma susceptibility
14	107965450	108038897	TM9SF3
14	48040881	48051660	PIK3IP1
14	108039409	108303929	PIK3AP1
14	108772175	108805509	RRP12
14	108853022	108886558	MMS19
14	108886753	108943210	UBTD1
14	48566343	48705841	SLC5A1
14	48708047	48741440	SLC5A4
14	108987751	109000048	MORN4
14	109088820	109163728	ZFYVE27
14	109088844	109226782	GOLGA7B
14	109219683	109390692	CRTAC1
14	109730594	109755213	HPS1
14	109764519	110468974	HPSE2
14	117479786	118009275	SORCS1
14	120315910	120367780	XPNPEP1
14	120451573	120583723	ADD3
14	121349057	121444136	SHOC2
14	122538600	122724131	GPAM
14	122777130	122828051	ACSL5	Fat androstenone level
14	122828098	122848579	ZDHHC6
14	122849004	123215942	VTI1A
14	123343694	123546417	TCF7L2	Carcass weight (hot), Number of visits to feeder per day
14	123893989	123932962	HABP2
14	123926925	124007779	NRAP
14	124068439	124102970	PLEKHS1
14	124162510	124239745	NHLRC2
14	131621940	131849899	TACC2
14	64233988	64395453	CDK1
14	64326453	64465281	RHOBTB1
14	64877932	64925506	TMEM26
14	132274241	132320855	PSP-II
14	65152923	65277975	CABCOCO1
14	65408597	65598486	ARID5B
14	132544591	132563124	IKZF5
14	132563309	132626841	ACADSB
14	132691119	132699485	HMX2
14	132703704	132832574	BUB3
14	65686725	65852032	RTKN2
14	65861563	65888337	ZNF365
14	66284577	66291306	EGR2
14	133246526	133376603	CPXM2
14	66590372	66631386	NRBF2
14	133460167	133544018	CHST15	Teat number
14	66640849	66967077	JMJD1C
14	134329941	134487755	CTBP2
14	74223089	74733834	CDH23
14	74734189	74887763	PSAP	CD4-negative CD8-positive leukocyte percentage, CD4-positive CD8-negative leukocyte percentage, CD4-positive/CD8-positive leukocyte ratio
14	75203736	75445626	MICU1
14	131181710	131579703	FGFR2
14	124760398	125010892	ABLIM1	Fat androstenone level, Intramuscular fat content
14	125405975	126180790	ATRNL1
14	126277857	126499465	GFRA1
14	126851902	127037257	HSPA12A
14	127064397	127175227	SHTN1
14	127357555	127396533	SLC18A2
14	127395823	127502400	PDZD8
14	129113602	129347153	GRK5
14	129441208	129467132	TIAL1
14	129758278	129810642	SEC23IP
14	130276639	130562563	PLPP4
14	130511592	130674541	WDR11
15	100667320	100701664	GTF3C3
15	100868469	101211242	ANKRD44	Skin thickness
15	101433845	101500912	RFTN2
15	101535703	101602233	BOLL
15	101623818	101957516	PLCL1	Skin thickness
15	102964404	103154630	SATB2
15	104099384	104152527	SGO2
15	104525451	104667812	BZW1
15	105401164	105506117	CDK15
15	105970427	106135730	BMPR2
15	106410491	106488027	CARF
15	106516038	106765461	CYP20A1
15	106776625	106900334	ABI2
15	107882452	108910662	PARD3B
15	115809180	116760790	SPAG16
15	117244763	117451261	ABCA12
15	117617502	117649107	ATIC
15	118335925	118452296	XRCC5	Average backfat thickness, Conductivity 24 hours postmortem (loin), Cooking loss, Fat weight (total), Lean meat percentage, Loin muscle area, Loin muscle depth, Loin weight, PH for longissmusdorsi, Subcutanous fat area, pH 24 hr post mortem (ham), pH 24 hr post-mortem (ham), pH 24 hr post-mortem (loin),
15	118480239	118587549	MARCHF4
15	118629238	118687940	SMARCAL1
15	118857479	118878522	IGFBP5
15	120590641	120669825	CNOT9
15	120626938	120688116	PLCD4
15	120773185	120808683	TTLL4
15	120855194	120866332	PRKAG3
15	121013626	121020454	CRYBA2
15	121522550	121547497	ASIC4
15	121553693	121559872	TMEM198
15	61440656	62047336	GALNT13
15	62264004	62416294	KCNJ3
15	63592698	63728634	GPD2
15	64455989	64529107	ACVR1C
15	64748761	64892153	ACVR1
15	65062034	65431023	CCDC148
15	65088284	65131789	UPP2
15	65430309	65680889	PKP4
15	65920219	66203512	TANC1
15	66898508	67001163	PLA2R1
15	69059270	69554981	KCNH7
15	72040851	72236464	CSRNP3
15	72748692	72912407	SCN9A
15	73433932	73741041	XIRP2
15	74236390	74341441	B3GALT1
15	76401963	76855432	MYO3B
15	83145573	83391970	AGPS
15	83366724	83757934	PDE11A
15	84166897	84182803	FKBP7
15	84535923	84734182	CCDC141
15	85045787	85367021	ZNF385B
15	85542004	85605614	CWC22
15	93611856	93981110	COL5A2
15	94274526	94340027	ANKAR
15	94351324	94601889	PMS1
15	94785453	94941381	HIBCH
15	94956532	94987279	INPP1
15	95015325	95102219	MFSD6
15	95097132	95140479	NEMP2
15	95248842	95295181	NAB1
15	95593211	95646260	STAT1
15	95874411	96066991	MYO1B
15	96313903	96335191	NABP1
15	96594962	96855745	TMEFF2
15	99584839	99726404	SLC39A10
15	100539395	100634780	CCDC150
15	77048136	77130621	GORASP2
15	77649040	77695138	CYBRD1
15	78773285	79095041	RAPGEF4
15	79935994	80025850	SP3	Cooking loss, Meat color b*, Shear force, Thawing loss
16	32130235	32304592	ITGA1	Obesity index, Teat number
16	32336292	32437103	ITGA2	Body weight (5 weeks)
16	32874450	32987828	NDUFS4
16	33126494	33565542	ARL15	Loin muscle area
16	33776672	33863054	SNX18
16	34183546	34194578	ESM1
16	34217303	34226338	GZMK
16	34425708	34478177	DHX29
16	34478272	34606096	MTREX
16	35101304	35211982	IL6ST
16	35231671	35658839	ANKRD55
17	61989112	62035345	NTSR1
17	62033014	62181480	GID8
17	62075125	62093540	COL9A3
17	62085327	62115716	TCFL5
17	62125122	62174071	DIDO1
17	62459279	62506425	KCNQ2
17	62733593	62750557	TPD52L2
17	62979350	63014697	MYT1
18	25655730	25937232	CPED1
18	26046703	26112923	TSPAN12
18	26141506	26623034	KCND2
18	33423218	33879368	DOCK4
18	34006688	34906268	IMMP2L	Age at puberty
18	36549544	36584130	DNAJB9
18	37416981	37793057	AOAH
18	37416993	37793056	KIAA0895
18	37647961	37709263	ANLN
18	37817289	37948659	EEPD1
18	38068303	38284645	SEPTIN7
18	39412838	39950737	BMPER
18	39675497	40393985	BBS9
18	40394429	40564236	RP9
18	40486372	40532259	FKBP9
18	40656660	40739088	AVL9
18	40820644	41409087	PDE1C	Backfat at rump
18	41410768	41768804	ITPRID1
18	41917402	41972301	ADCYAP1R1
18	42030510	42046184	GHRHR	Backfat at last rib, Carcass length, Fat-cuts percentage
18	42096353	42227698	MINDY4
18	42771177	42802056	MTURN
18	45388574	45392573	HOXA11
18	45562381	45790259	SKAP2
18	47117766	47160189	C7orf31
18	47298328	47491245	OSBPL3
18	47593049	47710570	PALS2
18	48312730	48388464	STK31
18	48384484	48413065	FAM221A
18	48485082	48519230	SUN3
18	48522997	48538788	HUS1
18	48607918	48693816	VOPP1
18	48961023	49192433	TNS3
18	50046575	50143771	ADCY1
18	50319797	50366739	RAMP3
18	50609418	50684964	OGDH
18	50759095	50830334	NUDCD3
18	50790472	51028917	GCK
18	50861466	50957945	CAMK2B
18	51038358	51046780	POLD2
18	51322238	51362178	STK17A
18	51387836	51802945	HECW1	Teat number
18	22827029	22981890	POT1
