# Supplementary material for: Identification of Signatures of Positive Selection That Have Shaped the Genomic Landscape of South African Pig Populations
Source: Animals (Basel). 2024 Jan 12;14(2):236. doi: 10.3390/ani14020236 (PMC10812692; doi:10.3390/ani14020236)
Supplement: Supplementary file 1 [file animals-14-00236-s001.zip › Table S6 - Additional File S6.xlsx]

## Sheet: Table S6
Table S6: Enriched pathways for significant genes identified using iHS, XP-EHH and HapFLK
Pop	GOTERM_BP		Genes
DUR_EC	GO:0006929	substrate-dependent cell migration	EPHA8
	GO:0007275	multicellular organism development	EPHA8
	GO:0007411	axon guidance	EPHA8
	GO:0016322	neuron remodeling	EPHA8
	GO:0033628	regulation of cell adhesion mediated by integrin	EPHA8
	GO:0033674	positive regulation of kinase activity	EPHA8
	GO:0043410	positive regulation of MAPK cascade	EPHA8
	GO:0043552	positive regulation of phosphatidylinositol 3-kinase activity	EPHA8
	GO:0046777	protein autophosphorylation	EPHA8
	GO:0071372	cellular response to follicle-stimulating hormone stimulus	EPHA8
	GO:0006004	fucose metabolic process	FUCA1
	GO:0016139	glycoside catabolic process	FUCA1
	GO:0001558	regulation of cell growth	EPB41L3
	GO:0030866	cortical actin cytoskeleton organization	EPB41L3
	GO:0031032	actomyosin structure organization	EPB41L3
	GO:0002084	protein depalmitoylation	LYPLA2
	GO:0046464	acylglycerol catabolic process	LYPLA2
	GO:1905344	prostaglandin catabolic process	LYPLA2
	GO:0032259	methylation	METTL4
	GO:0043484	regulation of RNA splicing	METTL4
	GO:0090296	regulation of mitochondrial DNA replication	METTL4
	GO:1903108	regulation of transcription from mitochondrial promoter	METTL4
	GO:0006936	muscle contraction,	MYOM3
	GO:0000184	nuclear-transcribed mRNA catabolic process, nonsense-mediated decay	PNRC2
	GO:0000398	mRNA splicing, via spliceosome	SRSF10
	GO:0006376	mRNA splice site selection	SRSF10
	GO:0016482	cytosolic transport	SRSF10
	GO:0043484	regulation of RNA splicing	SRSF10
	GO:0048025	negative regulation of mRNA splicing, via spliceosome	SRSF10
	GOTERM_CC
	GO:0005887	integral component of plasma membrane	EPHA8
	GO:0043005	neuron projection	EPHA8
	GO:0043235	receptor complex	EPHA8
	GO:0005764	lysosome	FUCA1
	GO:0005856	cytoskeleton	EPB41L3
	GO:0005886	plasma membrane	EPB41L3
	GO:0005911	cell-cell junction	EPB41L3
	GO:0005737	cytoplasm	LYPLA2, SRSF10
	GO:0005795	Golgi stack	LYPLA2
	GO:0005634	nucleus	METTL4, PNRC2
	GO:0005759	mitochondrial matrix	METTL4
	GO:0005829	cytosol	METTL4, SRSF10
	GO:0031430	M band	MYOM3
	GO:0000932	P-body	PNRC2
	GO:0005654	nucleoplasm	PNRC2
	GO:0005794	Golgi apparatus	PNRC2
	GO:0016607	nuclear speck	SRSF10
	GOTERM _MF
	GO:0004714	transmembrane receptor protein tyrosine kinase activity	EPHA8
	GO:0005004	GPI-linked ephrin receptor activity	EPHA8
	GO:0005005	transmembrane-ephrin receptor activity	EPHA8
	GO:0019838	growth factor binding	EPHA8
	GO:0005524	ATP binding	EPHA8
	GO:0004560	alpha-L-fucosidase activity	FUCA1
	GO:0003779	actin binding	EPB41L3
	GO:0005198	structural molecule activity	EPB41L3
	GO:0004622	lysophospholipase activity	LYPLA2
	GO:0008474	palmitoyl-(protein) hydrolase activity	LYPLA2
	GO:0016787	hydrolase activity	LYPLA2
	GO:0052689	carboxylic ester hydrolase activity	LYPLA2
	GO:0003676	nucleic acid binding	METTL4
	GO:0008168	methyltransferase activity	METTL4
	GO:0008173	RNA methyltransferase activity	METTL4
	GO:0009007	site-specific DNA-methyltransferase (adenine-specific) activity	METTL4
	GO:0042803	protein homodimerization activity	MYOM3
	GO:0051015	actin filament binding	MYOM3
	GO:0003723	RNA binding	SRSF10
DUR_LIM	GOTERM_BP
	GO:0006929	substrate-dependent cell migration	EPHA8
	GO:0007169	transmembrane receptor protein tyrosine kinase signaling pathway	EPHA8
	GO:0007275	multicellular organism development	EPHA8
	GO:0007411	axon guidance	EPHA8
	GO:0016322	neuron remodeling	EPHA8
	GO:0033628	regulation of cell adhesion mediated by integrin	EPHA8
	GO:0033674	positive regulation of kinase activity	EPHA8
	GO:0043410	positive regulation of MAPK cascade	EPHA8
	GO:0043552	positive regulation of phosphatidylinositol 3-kinase activity	EPHA8
	GO:0046777	protein autophosphorylation	EPHA8
	GO:0071372	cellular response to follicle-stimulating hormone stimulus	EPHA8
	GO:0006004	fucose metabolic process	FUCA1
	GO:0016139	glycoside catabolic process	FUCA1
	GO:0002084	protein depalmitoylation	LYPLA2
	GO:0046464	acylglycerol catabolic process	LYPLA2
	GO:1905344	prostaglandin catabolic process	LYPLA2
	GO:0000184	nuclear-transcribed mRNA catabolic process, nonsense-mediated decay	PNRC2
	GO:0000398	mRNA splicing, via spliceosome	SRSF10
	GO:0006376	mRNA splice site selection	SRSF10
	GO:0016482	cytosolic transport	SRSF10
	GO:0043484	regulation of RNA splicing	SRSF10
	GO:0048025	negative regulation of mRNA splicing, via spliceosome	SRSF10
	GOTERM_CC
	GO:0005887	integral component of plasma membrane	EPHA8
	GO:0043005	neuron projection	EPHA8
	GO:0043235	receptor complex	EPHA8
	GO:0005764	lysosome	FUCA1
	GO:0005737	cytoplasm	LYPLA2, SRSF10
	GO:0005795	Golgi stack	LYPLA2
	GO:0000932	P-body	PNRC2
	GO:0005634	nucleus	PNRC2
	GO:0005654	nucleoplasm	PNRC2
	GO:0005794	Golgi apparatus	PNRC2
	GO:0005829	cytosol	SRSF10
	GO:0016607	nuclear speck	SRSF10
	GOTERM_MF
	GO:0004714	transmembrane receptor protein tyrosine kinase activity	EPHA8
	GO:0005004	GPI-linked ephrin receptor activity	EPHA8
	GO:0005005	transmembrane-ephrin receptor activity	EPHA8
	GO:0019838	growth factor binding	EPHA8
	GO:0005524	ATP binding,	EPHA8
	GO:0019838	growth factor binding	EPHA8
	GO:0004560	alpha-L-fucosidase activity,	FUCA1
	GO:0004622	lysophospholipase activity	LYPLA2
	GO:0008474	palmitoyl-(protein) hydrolase activity	LYPLA2
	GO:0016787	hydrolase activity	LYPLA2
	GO:0052689	carboxylic ester hydrolase activity	LYPLA2
	GO:0003723	RNA binding	SRSF10
DUR_WAT	GOTERM_BP
	GO:0032259	methylation	METTL4
	GO:0043484	regulation of RNA splicing	METTL4
	GO:0090296	regulation of mitochondrial DNA replication	METTL4
	GO:1903108	regulation of transcription from mitochondrial promoter	METTL4
	GO:0006357	regulation of transcription from RNA polymerase II promoter	PCGF5
	GO:0036353	histone H2A-K119 monoubiquitination	PCGF5
	GO:0045944	positive regulation of transcription from RNA polymerase II promoter	PCGF5
	GO:0060819	inactivation of X chromosome by genetic imprinting	PCGF5
	GO:0015718	monocarboxylic acid transport	SLC6A12
	GOTERM_CC
	GO:0005634	nucleus	METTL4, PANK1, PCGF5
	GO:0005759	mitochondrial matrix	METTL4
	GO:0005829	cytosol	METTL4, PANK1
	GO:0071944	cell periphery	PANK1
	GO:0000805	X chromosome	PCGF5
	GO:0005654	nucleoplasm	PCGF5
	GO:0005794	Golgi apparatus	PCGF5
	GO:0005813	centrosome	PCGF5
	GO:0031519	PcG protein complex	PCGF5
	GO:0035102	PRC1 complex	PCGF5
	GO:0005887	integral component of plasma membrane	SLC6A12
	GO:0016021	integral component of membrane	SLC6A12
	GO:0016323	basolateral plasma membrane	SLC6A12
	GOTERM_MF
	GO:0003676	nucleic acid binding	METTL4
	GO:0008168	methyltransferase activity	METTL4
	GO:0008173	RNA methyltransferase activity	METTL4
	GO:0009007	site-specific DNA-methyltransferase (adenine-specific) activity	METTL4
	GO:0004594	pantothenate kinase activity	PANK1
	GO:0005524	ATP binding	PANK1
	GO:0042803	protein homodimerization activity	PANK1
	GO:1905502	acetyl-CoA binding	PANK1
	GO:0046872	metal ion binding	PCGF5
	GO:0005308	creatine transmembrane transporter activity	SLC6A12
	GO:0008028	monocarboxylic acid transmembrane transporter activity	SLC6A12
	GO:0022857	transmembrane transporter activity	SLC6A12
DUR_WBO	GOTERM_BP
	GO:0006897	endocytosis	NECAP1
	GO:0016192	vesicle-mediated transport	NECAP1
	GO:0034765	regulation of ion transmembrane transport	KCNJ3
	GO:1990573	potassium ion import across plasma membrane	KCNJ3
	GOTERM_CC
	GO:0005905	clathrin-coated pit	NECAP1
	GO:0016021	integral component of membrane	NECAP1, KCNJ3
	GO:0030125	clathrin vesicle coat	NECAP1
	GO:0030665	clathrin-coated vesicle membrane	NECAP1
	GO:0005886	plasma membrane	KCNJ3
	GO:0008076	voltage-gated potassium channel complex	KCNJ3
	GO:0098688	parallel fiber to Purkinje cell synapse	KCNJ3
	GO:0099056	integral component of presynaptic membrane	KCNJ3
	GOTERM_MF
	GO:0030246	carbohydrate binding,	NECAP1
	GO:0005242	inward rectifier potassium channel activity	KCNJ3
	GO:0015467	G-protein activated inward rectifier potassium channel activity	KCNJ3
WAT_EC	GOTERM_BP
	GO:0006357	regulation of transcription from RNA polymerase II promoter	PCGF5
	GO:0036353	histone H2A-K119 monoubiquitination	PCGF5
	GO:0045944	positive regulation of transcription from RNA polymerase II promoter	PCGF5
	GO:0060819	inactivation of X chromosome by genetic imprinting	PCGF5
	GOTERM_CC
	GO:0005634	nucleus	PANK1, PCGF5
	GO:0005829	cytosol	PANK1
	GO:0071944	cell periphery	PANK1
	GO:0000805	X chromosome	PCGF5
	GO:0005654	nucleoplasm	PCGF5
	GO:0005794	Golgi apparatus	PCGF5
	GO:0005813	centrosome	PCGF5
	GO:0031519	PcG protein complex	PCGF5
	GO:0035102	PRC1 complex	PCGF5
	GOTERM_MF
	GO:0004594	pantothenate kinase activity	PANK1
	GO:0005524	ATP binding	PANK1
	GO:0042803	protein homodimerization activity	PANK1
	GO:1905502	acetyl-CoA binding	PANK1
	GO:0046872	metal ion binding	PCGF5
WAT_LIM	GOTERM_BP
	GO:0001732	formation of cytoplasmic translation initiation complex	EIF3H
	GO:1900026	positive regulation of substrate adhesion-dependent cell spreading	OLFM4
	GO:0006357	regulation of transcription from RNA polymerase II promoter	PCGF5
	GO:0036353	histone H2A-K119 monoubiquitination	PCGF5
	GO:0045944	positive regulation of transcription from RNA polymerase II promoter	PCGF5
	GO:0060819	inactivation of X chromosome by genetic imprinting	PCGF5
	GO:0015718	monocarboxylic acid transport	SLC6A12
	GOTERM_CC
	GO:0005829	cytosol	EIF3H, OLFM4, PANK1
	GO:0005852	eukaryotic translation initiation factor 3 complex	EIF3H
	GO:0016282	eukaryotic 43S preinitiation complex	EIF3H
	GO:0033290	eukaryotic 48S preinitiation complex,	EIF3H
	GO:0042788	polysomal ribosome	EIF3H
	GO:0071541	eukaryotic translation initiation factor 3 complex, eIF3m	EIF3H
	GO:0005615	extracellular space	OLFM4
	GO:0005654	nucleoplasm	OLFM4, PCGF5
	GO:0005886	plasma membrane	OLFM4
	GO:0032991	macromolecular complex	OLFM4
	GO:0042581	specific granule	OLFM4
	GO:0045171	intercellular bridge	OLFM4
	GO:0048471	perinuclear region of cytoplasm	OLFM4
	GO:0005634	nucleus	PANK1, PCGF5
	GO:0071944	cell periphery	PANK1
	GO:0000805	X chromosome	PCGF5
	GO:0005794	Golgi apparatus	PCGF5
	GO:0005813	centrosome	PCGF5
	GO:0031519	PcG protein complex	PCGF5
	GO:0035102	PRC1 complex	PCGF5
	GO:0005887	integral component of plasma membrane	SLC6A12
	GO:0016021	integral component of membrane	SLC6A12
	GO:0016323	basolateral plasma membrane	SLC6A12
	GOTERM_MF
	GO:0003743	translation initiation factor activity	EIF3H
	GO:0008237	metallopeptidase activity	EIF3H
	GO:0070122	isopeptidase activity	EIF3H
	GO:0003824	catalytic activity	OLFM4
	GO:0005198	structural molecule activity	OLFM4
	GO:0045296	cadherin binding	OLFM4
	GO:0004594	pantothenate kinase activity	PANK1
	GO:0005524	ATP binding	PANK1
	GO:0042803	protein homodimerization activity	PANK1
	GO:1905502	acetyl-CoA binding	PANK1
	GO:0046872	metal ion binding	PCGF5
	GO:0005308	creatine transmembrane transporter activity	SLC6A12
	GO:0008028	monocarboxylic acid transmembrane transporter activity	SLC6A12
	GO:0022857	transmembrane transporter activity	SLC6A12
