# Supplementary material for: Identification of Signatures of Positive Selection That Have Shaped the Genomic Landscape of South African Pig Populations
Source: Animals (Basel). 2024 Jan 12;14(2):236. doi: 10.3390/ani14020236 (PMC10812692; doi:10.3390/ani14020236)
Supplement: Supplementary file 1 [file animals-14-00236-s001.zip › Table S7 - Additional File S7.xlsx]

## Sheet: Table S7
Table S7. Enriched pathways identified for XP-EHH.
Pop		Pathway
DUR_EC	P05912	Dopamine receptor mediated signalling pathway
DUR_WAT	P02736	Coenzyme A biosynthesis
DUR_WBO	P00026	Heterotrimeric G-protein signaling pathway-Gi alpha Gs alpha mediated pathway
	P00027	Heterotrimeric G-protein signaling pathway-Gq alpha Go alpha mediated pathway
	P05731	GABA-B_receptor_II_signaling
	P00043	Muscarinic acetylcholine receptor 2 and 4 signaling pathway
WAT_EC	P02736	Coenzyme A biosynthesis
WAT_LIM	P02736	Coenzyme A biosynthesis
